# Supplementary material for: Models of Governance of Disability Therapy Support Workers in Rural and Remote Settings: A Systematic Scoping Review
Source: Int J Environ Res Public Health. 2024 May 28;21(6):693. doi: 10.3390/ijerph21060693 (PMC11203588; doi:10.3390/ijerph21060693)
Supplement: Supplementary file 1 [file ijerph-21-00693-s001.zip]

Archive with 2 entries (2 files):
- DTSW Additional File S1.xlsx
- DTSW Additional File S2.xlsx
