# Supplementary material for: Models of Governance of Disability Therapy Support Workers in Rural and Remote Settings: A Systematic Scoping Review
Source: Int J Environ Res Public Health. 2024 May 28;21(6):693. doi: 10.3390/ijerph21060693 (PMC11203588; doi:10.3390/ijerph21060693)
Supplement: Supplementary file 1 [file ijerph-21-00693-s001.zip › DTSW Additional File S1.xlsx]

## Sheet: Paper summary + quality TableS4
Reference	Concept(s)	Study Characteristics
Authors, year, Title	(1 = support workforce & relates to allied health; 2 = describes a governance model or intervention or framework; 3 = relates to disability; 4 = regional, rural or remote setting)	Country	Allied Health Group	Client / Consumer Group	Support worker Group(s)	Context / Setting	Governance concept or intervention studied	Description of the study	Rurality (as described by authors)	Study Methodology	Study Design	Study Participants	Study quality	Quality
Antaki, C., & Webb, J. (2019). When the larger objective matters more: support workers' epistemic and deontic authority over adult service‐users. Sociology of Health & Illness, 41(8), 1549-1567. doi:10.1111/1467-9566.12964	1,2.3	United Kingdom		People living with cognitive impairment	Support worker; personal assistant	Data were collected from 7 different settings for people with dementia, from ﬁve interactions between people with intellectual disabilities and their personal assistants, and from a pottery group for people with intellectual disabilities.	Support worker capabilies	"We report on how support workers sometimes over-ride the wishes of people living with cognitive impairments….The support worker might use their deontic authority (to propose, decide or announce future actions) to do things that advance the over-arching project, in spite of proposals for what are cast as diversions from the person with impairments. They might also use their epistemic authority (t…	Metropolitan	Qualitative: conversation analysis	Data from were collected as part of a larger study focusing on how people with cognitive impairments interact together with the people who support them in everyday life (carers, satff, personal assistants). Conversation analysis was used to identify ways in which the person with a cognitive impairment’s support worker manages an ostensibly joint project by deploying either deontic or epistemic au…	People with cognitive impairments interact together with the people who support them in everyday life (carers, satff, personal assistants).	JBI Qualitative checklist: Moderate [the researcher’s cultural and theoretical orientation is not explicit; the relationship between the researcher and the study participants is not thoroughly addressed]	M
Asher, L., Hanlon, C., Birhane, R., Habtamu, A., Eaton, J., Weiss, H. A., . . . De Silva, M. (2018). Community-based rehabilitation intervention for people with schizophrenia in Ethiopia (RISE): a 12 month mixed methods pilot study. BMC Psychiatry, 18(1), 250.	1,2,3,4	Ethoipia		People living with Schizophrenia	Community Based Rehabilitation Worker	Community settings in rural Ethiopia: The Rehabilitation Intervention for people with Schizophrenia in Ethiopia (RISE) project aims to adapt CBR for people with schizophrenia in a rural Ethiopian setting and to assess its effectiveness.	Support worker capabilities & supervision; Enabling/disabling contexts	One component of the multi-faceted intervention describes how non-health professionals will be trained to deliver CBR and provide supervision, rather than mental health specialists.	Rural Ethiopia	Qualitative: theory of change	The development work consisted of five phases. 1: Identify potential components of Community Based Rehabilitation (CBR) for schizophrenia, 2: Situational analysis, 3: Determine feasibility of CBR (Theory of Change workshops with experts and local stakeholders), 4: Determine acceptability of CBR (16 in-depth interviews and five focus group discussions with people with schizophrenia, caregivers, he…	Participants: people with schizophrenia, caregivers, community and religious leaders, traditional healers, RAPID CBR workers, health extension workers and primary healthcare workers	JBI Qualitative checklist: Moderate [the researcher’s cultural and theoretical orientation is not explicit; the relationship between the researcher and the study participants is not thoroughly addressed but is acknowledged by the authors]	M
Banks, S. (2016). "Knowing me, knowing you': Disability support worker as emotional mediator? Sexualities, 19(5-6), 659-676. doi:10.1177/1363460715620565	1,2,3	Australia	N/A	People living with a disability	Disability support worker	Community - This paper explores the experience of Vic, a worker whose role it was to drive a couple to their dinner or movie dates.	Support worker capabilities	Vic’s narrative prompts consideration of how disability support workers position themselves within the sometimes conflicting role demands of enabler, risk manager, and mentor, negotiating the emotion work and relationship mediation roles they may be expected to perform. His narrative reveals the event as a performance of normalization, surveillance, management and othering, emotion work and feeli…	Small Australian City	Qualitative: ethnography	This paper explores the experience of Vic, a worker whose role it was to drive a couple to their dinner or movie dates. Vic’s narrative was part of a larger research project. Ethnographic methods were used to gather data. Over a period of nine months, each participant was interviewed at least twice, and some more than three times. Those in pairs were also observed during ‘service encounters’ and …	This paper recounts and examines an event in which the role performed by Vic, a support worker, suddenly shifted, disrupting the instrumental support relationship. Vic’s narrative was drawn from the more than 70 interviews in a research project conducted in a small Australian city. Two cohorts of participants were recruited: a group of people providing paid services, and a group of pairs of worke…	JBI Qualitative checklist: High [all criterion met]	H
Bhattacharjya, S., & Lenker, J. (2019). Using Smartphones to Disseminate Video-Based Rehabilitation Training Materials in Resource-Poor Regions in India. Archives of Physical Medicine and Rehabilitation, 100 (10), e140.	1,2,3,4	India	Speech Therapy	Children with cerebral palsy	Community Based Rehabilitation Workers	Community based setting in West Bengal India	Training methods	All participants received a 1-hour baseline training on adaptive feeding strategies to support children with cerebral palsy, which included video modules and 30-minutes of hands-on practice. The control group was encouraged to apply these intervention strategies with appropriate families over a 4-week period. The intervention group received smartphones pre-loaded with video demonstrations of the …	West Bengal, Rural India	Quasi-Experimental	A two-group quasi-experimental design was used to evaluate the effectiveness of video-based skills training. Participants were communitybased rehabilitation (CBR) workers in West Bengal, India who were randomly assigned to treatment group (baseline training and smartphones hosting videos) or control group (baseline training only) for a 4week period.	Participants were communitybased rehabilitation (CBR) workers in West Bengal, India	JBI Critical Appraisal Checklist for Quasi-Experimental Studies (non-randomized experimental studies): Low [unclear if participants included in any comparisons were similar; unclear if the participants included in any comparisons were receiving similar treatment/care, other than the exposure or intervention of interest; unclear follow up; unclear statistical analyses]	L
Bouchonville, M. F., Hager, B. W., Kirk, J. B., Qualls, C. R., & Arora, S. (2018). Endo echo improves primary care provider and community health worker self-efficacy in complex diabetes management in medically underserved communities. Endocrine Practice, 24(1), 40-46	1,2,3,4	United States of America		People living with complex diabetes	Community Health Workers	Medically underserved communities in rural New Mexico	Training methods & credentialling	Healthcare workers in underserved regions receive specialized training and support in chronic disease management by participating in weekly virtual clinics (teleECHO sessions). The teleECHO sessions largely consisted of prac- tice-based learning through case presentations and, to a lesser extent, didactic learning based on a best practices curriculum we developed around published clinical practic…	Rural New Mexico, USA	Observational: uncontrolled before-after	Surveys were developed by the project team to assess self-efficacy in a variety of measures around complex diabetes management. These were administered 2 years after the launch of the program by participants. CHW specific surveys included self efficacy questions around health coaching, patient eduaction and identification of psychosocial treatment barriers.	Participants were Communithy Health Workers and Primary Care Providers.	JBI Critical Appraisal Checklist for Analytical Cross Sectional Studies: Low [one of eight items adhered to]	L
Bourke, J. A., Nunnerley, J. L., Sullivan, M., & Derrett, S. (2019). Relationships and the transition from spinal units to community for people with a first spinal cord injury: A New Zealand qualitative study. Disability & Health Journal, 12(2), 257-262	1,2,3,4	New Zealand		People living with spinal cord injury	Support Workers	Community - This article explores experiences of persons with spinal cord injuryin their home setting.	Support worker capabilities; Enabling/disabling contexts	This study considers how SCI can impact relationships during the transition from spinal rehabilitation units to home. Participants in this study reported how they had to learn to negotiate the relationship with support workers once in the home, and described difﬁculty establishing ground rules with such carers, something neither the support worker or person living with SCI were trained to do. .	New Zealand (Rural & Metro)	Qualitative	This study considers how Spinal Cord Injury can impact relationships during the transition from spinal rehabilitation units to home.	Participants were people living with spinal cord injury recently discharged from a spinal unit	JBI Qualitative checklist: Moderate [the researcher’s cultural and theoretical orientation is not explicit; the relationship between the researcher and the study participants is not thoroughly addressed]	M
Bourne, J., Selman, M., & Hackett, S. (2020). Learning from support workers: Can a dramatherapy group offer a community provision to support changes in care for people with learning disabilities and mental health difficulties? British Journal of Learning Disabilities, 48(1), 59-68. doi:10.1111/bld.12312	1,2,3	United Kingdom		People with learning disabilities	Support staff;	Community - This article reports on the experiences of support staff who attended dramatherapy groups developed to assist transitions from an inpatient hospital and to prevent re-admissions through post-discharge support. The groups provide ongoing support and a place where relationships can be developed between supporter and those supported.	Support worker capabilities; Enabling/disabling contexts	Mutual support approach: At the group, there is an expectation that support staff join in all the activities as active members, which means they also share information about themselves such as revealing their own past week's events. It is important that staff get to know and understand the people they are supporting by being with them (Ravoux et al., 2012), with benefits seen when support staff f…	United Kingdom	Qualitative	A focus group . The data was synthesised using a thematic framework approach.	Purposive sample of paid support staff from a community dramatherapy group,.	JBI Qualitative checklist: Moderate [the researcher’s cultural and theoretical orientation is not explicit; the relationship between the researcher and the study participants is not thoroughly addressed]	M
Brooker, J., Julian, J., Webber, L., Chan, J., Shawyer, F., & Meadows, G. (2013). Evaluation of an Occupational Mindfulness Program for Staff Employed in the Disability Sector in Australia. Mindfulness, 4(2), 122-136. doi:10.1007/s12671-012-0112-7	1,2,3	Australia		People with disabilities	Disability support workers	Community - a group-based training program, known as ‘Occupational Mindfulness’ (OM), was trialled within a disability service in Australia.	Support structures	The program includes some basic cognitive therapy exercises and two essential components: A training-focused group meets once weekly for eight sessions, each of 2 h duration with participants engaging in the core mindfulness practices, including mindfulness of breathing, body scan meditation and mindful stretching, sitting andwalking; the second is homework to be undertaken daily of formal andinf…	Australia (metro)	Quasi experimental (uncontrolled before-after study)	The study involved a longitudinal observational design. Participants completed a range of mindfulness and psychological wellbeing measures prior to commencement of the training program and immediately following completion of the program.	Thirty four participants from a non-government provider of disability services in Australia (22 managers and 12 disability support workers, aged 23 to 60 years)	JBI Critical Appraisal Checklist for Analytical Cross Sectional Studies: Moderate [five of eight items adhered to]	M
Chappell, P., & Johannsmeier, C. (2009). The impact of community based rehabilitation as implemented by community rehabilitation facilitators on people with disabilities, their families and communities within South Africa. Disability & Rehabilitation, 31(1), 7-13.	1,2,3,4	South Africa		People with disabilities	Community Rehabilitation Facilitators	Communitiy - Due to the expense and difﬁculties in getting professionals to work in the community, the majority of CBR programmes in South Africa use mid-level rehabilitation workers, otherwise known as community rehabilitation facilitators (CRFs). There are approximately 200 CRFs who have received a twoyear training in CBR and work in over 100 disadvantaged communities in six of the nine provinc…	Support worker competencies & capabilities; Enabling/disabling contexts	It was evident that the CRFs did not only work with individual PWD in isolation, but involved parents of children with disabilities or family members of PWD, either directly or indirectly, and that this inﬂuenced the PWD and their family environment.	Rural South Africa	Qualitative	Data collection took the form of individual interviews, focus groups and transects walks in both urban and rural settings within six provinces of South Africa.	PWD and their family members. Nine focus groups were carried out, each with an average number of 7–8 PWD or family members of a PWD.	JBI Qualitative checklist: Moderate [the researcher’s cultural and theoretical orientation is not explicit]	M
Ennion, L., & Rhoda, A. (2016). Roles and challenges of the multidisciplinary team involved in prosthetic rehabilitation, in a rural district in South Africa. Journal of Multidisciplinary Healthcare, 9, 565-573.	1,2,3,4	South Africa		Persons with a lower limb amputation	Community Care Givers; Community Health Workers	Community - The MDT involved in amputation rehabilitation in an urban setting usually includes the surgeon, therapists, social worker, and prosthetists. An increasing number of the In traditional rural areas, the traditional healers and community caregivers (CCGs) are also involved in the management of a patient’s health and can be considered part of the MDT.	Support worker competencies & capabilities; Enabling/disabling contexts	The MDT involved in rural rehabilitation in this speciﬁc setting also includes traditional healers and at times midlevel therapy workers such as CCGs and community health workers (CHWs). However, the roles of these members of the MDT have not been explored and need to be clariﬁed in order to recognize them as members of the MDT	Rural South Africa	Qualitative	Semistructured interviews and focus groups were conducted with participants and analysed using thematic analysis techniques.	Persons with a lower limb amputation and all the health care professionals ( physiotherapists, occupational therapists, surgeons, prosthetists, care workers, and traditional healers) who provided prosthetic services to this speciﬁc rural district.	JBI Qualitative checklist: Moderate [the researcher’s cultural and theoretical orientation is not explicit; the relationship between the researcher and the study participants is not thoroughly addressed]	M
Forster, S., & Iacono, T. (2008). Disability support workers' experience of interaction with a person with profound intellectual disability. Journal of Intellectual and Developmental Disability, 33(2), 137-147	1,2,3	Australia		People with profound intellectual disability	Disability Support Worker	Residential group home in Victoria, Australia	Support worker capabilities; Enabling/disabling contexts	The focus of the research was on perceptions of DSW, including: (i) what they believed interaction with a person with Person with Intellectual Disabilitly (PID) to be, (ii) how they learnt to communicate with that person, and (iii) what barriers or supports to communication they perceived that might inhibit or enable interaction. The research question addressed in the current study was: ‘‘What is…	Metropolitan Australia	Qualitative: Phenomenology	In-depth interviews	Three Disability Support workers	JBI Qualitative checklist: High [all criterion met]	H
Gilmore, B., MacLachlan, M., McVeigh, J., McClean, C., Carr, S., Duttine, A., . . . Gupta, N. (2017). A study of human resource competencies required to implement community rehabilitation in less resourced settings. Human Resources for Health, 15, 1-14. doi:10.1186/s12960-017-0240-1	1,2,3,4	International (Low resource settings)		People with disability	Lay Health Workers; Community Rehabiliation Workers	Low resource settings	Support worker capabilities, competencies, supervision, support structures & training; Enabling/disabling contexts methods	This study aimed to determine what workforce characteristics at the community level that enable quality rehabilitation services, with a focus primarily on less resourced settings.	Low resourced settings (mixed)	Systematic review with delphi Survey	Two phased study: (1) a relevant literature review informed by realist synthesis methodology and (2) Delphi survey of the opinions of relevant stakeholders regarding the findings of the review.	Individuals (health professionals, lay health workers, community rehabilitation workers) providing services for persons with disabilities in less resourced settings.	High (no checklist)	H
Goodale, B., Spitz, S., Beattie, N., & Lin, I. (2007). Training rural and remote therapy assistants in Western Australia. Rural and Remote Health, 7(3), 37.	1,2,3,4	Australia		People with disability	Therapy assistanst	Community settings, rural Western Australia: In Western Australia (WA), many rural and remote TAs have a multidisciplinary role, are based at a different location to their supervising AHP, and work in schools or across a number of settings	Support worker competencies, credentialling & training methods; Enabling/disabling contexts	This project report describes the development and evaluation of training for thearpy assistants in across rural Western Australia	Rural Australia	Descriptive evaluation	Post event evaluation of training attendance, satisfaction with training & self reported confidence/skills and knowledge post training	Therapy assistants who attended a training pathway for therapy assistants	JBI Critical Appraisal Checklist for Analytical Cross Sectional Studies: Low [one of eight items adhered to]	L
Haines, D., Wright, J., & Comerasamy, H. (2018). Occupational Therapy Empowering Support Workers to Change How They Support People with Profound Intellectual and Multiple Disabilities to Engage in Activity. Journal of Policy & Practice in Intellectual Disabilities, 15(4), 295-306. doi:10.1111/jppi.12257	1,2,3	United Kingdom		People with profound intellectual and multiple disabilities	Support Workers	Cavendish House - Matt, Harold, Steve, Jane, and Becky were supported by a team of support workers, manager Sue and assistant manager Norma. They received additional health and social care input from the local community intellectual disabilities team	Enabling / Disabling contexts	This research sought better understanding of how occupational therapists work to improve the quality of this support, in particular, how they encourage support workers and managers to adopt recommendations.	Metropolitan England	Qualitative: Ethnographic case study	A single, purposively selected, case of supporting engagement in activity at home was investigated using a critical ethnographic case study methodology from an interpretivist and social constructionist stance. Data were collected using ethnographic methods (participant observation, interviews and document analysis) and analyzed using an emergent systematic strategy (formal coding and categorizati…	An occupational therapist worked with ﬁve people with severe and profound learning disabilities and their support workers over one year.	JBI Qualitative checklist: High [all criterion met]	H
Hoyle, L., Brown, M., Donaldson, J., & Karatzias, T. (2017). Invasive Clinical Intervention Education for Social Care Support Workers of Adults: A Review of the Current Literature. Journal of Policy & Practice in Intellectual Disabilities, 14(3), 240-250. doi:10.1111/jppi.12211	1,2,3	International	Speech therapy; physiotherapy	People with intellectual disabilities	Social Care Support Workers	People with ID living in the community in older age with a range of complex health needs	Support worker competencies, capabilites, credentialling, assessment of competence, continuing professional development, training methods & care plans; Enabling/disabling contexts	This literature review sought to identify and evaluate the type of invasive clinical interventions (ICI) that paid SCSWs are currently delivering in the community and the preparation they receive prior to undertaking an ICI or the knowledge they hold on the intervention	International / not specified	Literature review	The literature review concentrated on primary data, peer reviewed publications between 1999 and 2013.The review includes international studies and it was a requirement that the articles were peer reviewed and published in English. Literature searches were carried out in: Cochrane, ASSIA, Medline, CINHAL, AMED, ERA, British Educational Index, ERIC, PsycINFO, Social Care Online, Web of Science, and…		JBI systematic review & research syntheses checklist: low [5 of 11 criteron met][	L
Hussain, R., Wark, S., Muller, A., Ryan, P., & Parmenter, T. (2019). Personal relationships during end-of-life care: Support staff views of issues for individuals with intellectual disability. Research in Developmental Disabilities, 87, 21-30	1,2,3,4	Australia		People with intellectual disability	Disability support worker	Community - disabiltiy support workers who work with or who worked with persons with intellectual disability whilst providing end of life care	Support worker capabilities; Enabling/disabling contexts	This article reports on ﬁndings from a series of seven focus groups with direct care staﬀ of local disability agencies in locations in both rural and metropolitan regions of Queensland and New South Wales, Australia, with a focus on the perceived impacts that the end-of-life had upon the personal relationships of individuals with lifelong intellectual disability.	Both rural and metropolitan areas of Australia - the nominated sites included two smaller rural towns with populations up to 15 000 people, a small rural city with a population of between 15 000–50 000, a regional centre with between 50 000 and 150 000, and the two metropolitan locations with over 1 million people.	Qualitative: Focus Groups	A focus group interview model & thematic analysis methodological approach were used as the research frameworks.	While the participants in the focus groups were paid care staﬀ, the instructions to the focus groups were that the over-arching focus should be on the perceived experiences of people with intellectual disability, and not that of the staﬀ members. Personal relationships were contextualised for participants as any close connections of the individual with intellectual disability, and which could the…	JBI Qualitative checklist: High [ 8/10 criterion met - influence of researcher on the research & locating the researcher culturally or theoretically are unclear]	H
Iacono, T., Davis, R., Humphreys, J., & Chandler, N. (2003). GP and support people's concerns and priorities for meeting the health care needs of individuals with developmental disabilities: A metropolitan and non-metropolitan comparison. Journal of Intellectual and Developmental Disability, 28(4), 353-368.	1,2,3,4	Australia		Individuals with developmental disabilities	Support people	Community - GPs, support people for people with developmental disability in the community.	Support worker capabilities; Enabling/disabling contexts	This article reports on findings from a survey of GPs and persons who support people with developmental disabilities in rural Victoria, Australia regarding their knowledge and access to health care services.	Metropolitan and non-metropolitan Victoria. ARIA indexed.	Cross sectional	Survey instrument developed for the study	General practitioners & support persons who had previous contact with the Centre for Developmental Disability Health Victoria & government and with non government services and parent groups.	JBI Critical Appraisal Checklist for Analytical Cross Sectional Studies: Moderate [4 of 8 items adhered to]	M
Iacono, T., Humphreys, J., Davis, R., & Chandler, N. (2004). Health care service provision for country people with developmental disability: an Australian perspective. Research in Developmental Disabilities, 25(3), 265-284.	1,2,3,4	Australia		Individuals with developmental disabilities	Support people	Rural communities	Support worker capabilities & competencies; Enabling/disabling contexts	The aim of the present study was to explore key stakeholders’ priorities in the delivery of health care services to country people with developmental disability.	Regional & Rural Victoria: The regional centre (population 88,000) is located 171 km from the Victorian capital, Melbourne. Town 1 (population 22,000) is located 336 km from Melbourne. Town 2 (population 8,300) is located in NSW, 385 km west of the capital city, Sydney. Town 3 (population 7,300) is located in South Australia, 260 km from the capital city, Adelaide	Qualitative: Interviews & Focus groups	Interviews and focus groups	Through interviews and focus groups, we sought the input of people with developmental disability, their support people, and various service providers [including allied health]. In addition, GPs were included as a target group in light of their major role in the provision of primary health care. Participants were recruited from one Victorian regional centre and three smaller rural towns, one in ea…	JBI Qualitative checklist: Low [the representation of participants, and their voices, is unclear; the researcher’s cultural and theoretical orientation is not explicit; the relationship between the researcher and the study participants is unclear]	L
Lin, I., & Goodale, B. (2006). Improving the supervision of therapy assistants in Western Australia: the Therapy Assistant Project (TAP). Rural and Remote Health, 6(1), 45	1,2,3,4	Australia		People with disability	Multidisciplinary therapy assistanst	Community settings, rural Western Australia: In Western Australia (WA), many rural and remote TAs have a multidisciplinary role, are based at a different location to their supervising AHP, and work in schools or across a number of settings	Supervision; Enabling/disabling contexts	This study describes minimum supervision standards developed for rural and remote multidisciplinary therapy assistant; the development, implementation of the standards and training of therapy assistants and AHPs in the standards.	Small midwest towns ranging from 60-240km from Geraldton, Western Australia, with populations ranging from between 300-2000 people.	Mixed Methods	Focus groups & interviews; evaluation survey.	A total of 13 therapy assistants and 16 Allied Health Professionals working in Geraldton and surrounding towns	MMAT: low [S1 (no), S2 (no); Q5 ( 1/5)]	L
Mason, V., & Williams, V. (2017). Enabling good emotional support for and with people with learning disabilities. Tizard Learning Disability Review, 22(3), 144-147. doi:10.1108/TLDR-04-2017-0017	1,2,3	United Kingdom		People with learning disability	Support workers		Support worker capabilities; Enabling/disabling contexts	The paper describes two studies that examine the ways support workers can meet the emotional needs of people with learning disabilities	Metropolitan (UK)	Commentary	The commentary draws on two studies: one is about understanding and changing disabling practices, and the other is about bereavement support for people with learning disabilities. Both use qualitative approaches, and in both studies, people with learning disabilities are active agents or co-researchers, who have assisted in shaping the ideas and values of the research.	People with learning disabilities are active agents or co-researchers, who have assisted in shaping the ideas and values of the research.	Low - Commentary	L
Moskos, M., & Isherwood, L. (2019). Individualised funding and its implications for the skills and competencies required by disability support workers in Australia. Labour & Industry-a Journal of the Social and Economic Relations of Work, 29(1), 34-51. doi:10.1080/10301763.2018.1534523	1,2,3,4	Australia		People with disability	Disability support workers	Australia, National Disability Insurance Scheme context.	Support worker capabilities & competencies; Enabling/disabling contexts	This study examines how the shift to individualised funding through the NDIS impacts on the skills and competencies required by disability support workers and in an Australian context. Three key research questions: What are the types of skills and competencies required by the disability workforce? How is the NDIS impacting upon the skills and competencies needed by support workers in the disabili…	Australia (Metro & Regional)	Qualitative: Interviews	Qualitative data from in-depth interviews. The analysis of all interview data was conducted according to the framework approach. Key themes and sub-themes were developed and reﬁned throughout the data analysis to enable further emergent categories to be identiﬁed.	Four key informant groups: People with disability and family members and carers; Disability support workers; Disability support providers; Training providers and key training stakeholder groups. In total 75 in-depth interviews were conducted with 96 respondents from the four informant groups.	JBI Qualitative checklist: High [the researcher’s cultural and theoretical orientation is not explicit]	H
Narayan, J., Pratapkumar, R., & Reddy, S. P. (2017). Community managed services for persons with intellectual disability: Andhra Pradesh experience. Journal of Intellectual Disabilities, 21(3), 248-258.	1,2,3,4	India		People with intellectual disability	Community Resource Persons	Community-based model of manpower development and coordination of services for people with intellectual disabilities in unified state of Andhra Pradesh in India.	Training methods & assessment of competence; Enabling/disabling contexts	Women with disabilities from resource poor villages were identified, and those willing to be trained to work as community resource persons (CRPs) were selected and given hands on training to provide services to people with disabilites. A total of 130 women were trained in five groups of 25–30 per group andwere deployed in the community to screen, identify and refer children with intellectual disa…	India (rural)	Quasi-Experimental	Pretest posttest comparisons of competency scores of trainees; broad numbers of children referred to disability services and broad impact data from community perspective.	A total of 130 women were trained in five groups of 25–30 per group andwere deployed in the community to screen, identify and refer children with intellectual disabilities.	JBI Critical Appraisal Checklist for Quasi-Experimental Studies (non-randomized experimental studies): Low [unclear if participants included in any comparisons were similar; unclear if the participants included in any comparisons were receiving similar treatment/care, other than the exposure or intervention of interest; unclear follow up; unclear statistical analyses]	L
Venema, E., Vlaskamp, C., & Otten, S. (2018). The role of volunteers in the social integration of people with intellectual disabilities. Research and Practice in Intellectual and Developmental Disabilities, 5(2), 154-167. doi:10.1080/23297018.2018.1443022	1,2,3,4	Netherlands		People with intellectual disabilities	Support workers	Community - residential facilities, community houses and day service settings. This research took place at several locations belonging to a large organisation that supported some 1500 people with intellectual disabilities in the northern Netherlands. The organisation provided assistance – ranging from support on demand to intensive support – to people living in community houses and residential fa…	Support worker capabilities; Enabling/disabling contexts	The aim of these two studies was to investigate the role of volunteers in enhancing the physical integration of people with intellectual disabilities. The first study sought to understand the role currently played by volunteers in enhancing the physical integration ofpeople with intellectual disabilities in the Netherlands. The second study built on evidence generated by the ﬁrst study, and asked…	Netherlands (Regional & Metropolitan)	Observational	The researcher travelled to all participating locations to ask the support workers responsible for volunteer work about the volunteer work at their particular locations. Support workers were also asked to complete an inventory designed to record the number of volunteers at the location; their tasks; and to indicate the severity of intellectual disability and the degree of behavioural or psychiatr…	86 of the support workers in this organisation participated in Study 1; A total of 238 volunteers, mainly women of an average age of 55 years, were involved in providing support to the people with intellectual disabilities who lived in the 3 settings included in the study.	JBI Critical Appraisal Checklist for Quasi-Experimental Studies (non-randomized experimental studies): Low [unclear if participants included in any comparisons were similar; unclear if the participants included in any comparisons were receiving similar treatment/care, other than the exposure or intervention of interest; unclear follow up; unclear statistical analyses]	L
Wark, S., Hussain, R., & Edwards, H. (2013). Rural and Remote Area Service Provision for People Aging With Intellectual Disability. Journal of Policy & Practice in Intellectual Disabilities, 10(1), 62-70. doi:10.1111/jppi.12017	1,2,3,4	Australia		People with intellectual disabilities	Disability Support Workers	The study sought out persons from orgnasitions that worked with persons with an intellectual disability in rural areas of Australia in community settings.	Support worker competencies & capabilities; Enabling/disabling contexts	The purpose of the current paper was to examine what speciﬁc issues associated with aging with an intellectual disability are emerging within rural areas. In particular, the focus was upon gaining the perceptions of service disparities or inadequacies among support staffworking within rural organizations and to identify any potential changes to policy and/or practice that could assist in addressi…	The current study is focused upon the rural, regional, and remote locations in New South Wales. Under the ASGC-RA system, all areas other than Sydney, Newcastle, Wollongong, and Gosford are considered to be either inner or outer regional, and remote or very remote (Australian Bureau of Statistics, 2007). On the basis of the two different classiﬁcation systems, residents of the four major cities w…	Mixed Methods: Delphi Method	The study utilized a three-round Delphi model to examine the views of direct care workers regarding the aging of people with intellectual disabilities.	A total of 31 participants from 14 of the services contacted the researcher to indicate their interest, and this cohort commenced the survey. Nine of the 10 DADHC rural regions were represented.	MMAT: High [S1 (yes), S2 (yes); Q5 ( 5/5)]	H
Wark, S., Hussain, R., & Edwards, H. (2015). Assisting individuals ageing with learning disability: support worker perspectives. Tizard Learning Disability Review, 20(4), 213-222. doi:10.1108/TLDR-02-2015-0008	1,2,3,4	Australia		People with intellectual disability	Disability Support Workers	The study sought out persons from orgnasitions that worked with persons with an intellectual disability in rural areas of Australia in community settings.	Support worker competency & capability; Enabling/disabling contexts	Little knowledge regarding the daily practice issues that disability workers struggle most to support in this cohort. The purpose of this paper is to gain feedback directly from staff regarding the problems they experience in daily work, and to evaluate whether any changes to legislation or practice could potentially alleviate identified areas of concern.	The research was conducted within New South Wales (NSW) in Australia, and was designed to include all regions of NSW classified as rural, regional or remote (Australian Bureau of Statistics, 2007). These areas represent a geographic area of 800,642 square kilometres (GeoScience Australia, 2008) with a population base of approximately 1.6 m (Australian Bureau of Statistics, 2014).	Mixed Methods: Delphi Method	The study utilized a three-round Delphi model to examine the views of direct care workers regarding the aging of people with intellectual disabilities.	The panel was composed ofsupport workers who assist people ageing with a learning disability. Participants were asked their perceptions of the main practice issues facing them while they provide support.	MMAT: High [S1 (yes), S2 (yes); Q5 ( 5/5)]	H

## Sheet: Components (all) TableS5
Reference	GOVERNANCE COMPONENT
Authors, year, Title	Capability (soft skills)	Capability (Intrinsic attributes)	Competency	Supervision	Credentialling	Assessment of competence	Professional development	Support structures	Care Plans
Antaki, C., & Webb, J. (2019).	X
Asher, L., Hanlon, C., Birhane, R., Habtamu, A., Eaton, J., Weiss, H. A., . . . De Silva, M. (2018).	X			X
Banks, S. (2016).	X	X
Bhattacharjya, S., & Lenker, J. (2019).
Bouchonville, M. F., Hager, B. W., Kirk, J. B., Qualls, C. R., & Arora, S. (2018).					X
Bourke, J. A., Nunnerley, J. L., Sullivan, M., & Derrett, S. (2019).	X	X
Bourne, J., Selman, M., & Hackett, S. (2020).	X
Brooker, J., Julian, J., Webber, L., Chan, J., Shawyer, F., & Meadows, G. (2013).								X
Chappell, P., & Johannsmeier, C. (2009).	X
Ennion, L., & Rhoda, A. (2016).	X		X
Forster, S., & Iacono, T. (2008).	X
Gilmore, B., MacLachlan, M., McVeigh, J., McClean, C., Carr, S., Duttine, A., . . . Gupta, N. (2017).	X	X	X	X				X
Goodale, B., Spitz, S., Beattie, N., & Lin, I. (2007).			X		X
Haines, D., Wright, J., & Comerasamy, H. (2018).
Hoyle, L., Brown, M., Donaldson, J., & Karatzias, T. (2017).	X		X		X	X	X		X
Hussain, R., Wark, S., Muller, A., Ryan, P., & Parmenter, T. (2019).	X
Iacono, T., Davis, R., Humphreys, J., & Chandler, N. (2003).	X
Iacono, T., Humphreys, J., Davis, R., & Chandler, N. (2004).	X		X
Lin, I., & Goodale, B. (2006).				X
Mason, V., & Williams, V. (2017).	X
Moskos, M., & Isherwood, L. (2019).	X	X	X
Narayan, J., Pratapkumar, R., & Reddy, S. P. (2017).						X
Venema, E., Vlaskamp, C., & Otten, S. (2018).	X
Wark, S., Hussain, R., & Edwards, H. (2013).			X		X
Wark, S., Hussain, R., & Edwards, H. (2015).	X		X
TOTALS	17	4	8	3	4	2	1	2	1

## Sheet: Components (capability) TableS6
Reference	Capability (Soft Skills)																Capability (Internal attributes)
Authors, year, Title	Decision making	Problem solving	Counselling	Risk assessment & risk management	Adaptability to client needs / client centred care	Relationship building (with client)	Relationship building (complex interrelationships)	Negotiating role boundaries	Communication & interaction	Advocacy / Advisor	Empowerment	Critical thinking / clinical judgement / clinical reasoning	Emotional support	Personal support	Compassionate support		Personality, values, behaviours
Antaki, C., & Webb, J. (2019).	X
Asher, L., Hanlon, C., Birhane, R., Habtamu, A., Eaton, J., Weiss, H. A., . . . De Silva, M. (2018).	X		X
Banks, S. (2016).	X			X	X	X											X
Bhattacharjya, S., & Lenker, J. (2019).
Bouchonville, M. F., Hager, B. W., Kirk, J. B., Qualls, C. R., & Arora, S. (2018).
Bourke, J. A., Nunnerley, J. L., Sullivan, M., & Derrett, S. (2019).						X		X									X
Bourne, J., Selman, M., & Hackett, S. (2020).						X			X
Brooker, J., Julian, J., Webber, L., Chan, J., Shawyer, F., & Meadows, G. (2013).
Chappell, P., & Johannsmeier, C. (2009).						X	X			X
Ennion, L., & Rhoda, A. (2016).						X	X
Forster, S., & Iacono, T. (2008).									X
Gilmore, B., MacLachlan, M., McVeigh, J., McClean, C., Carr, S., Duttine, A., . . . Gupta, N. (2017).			X							X	X
Goodale, B., Spitz, S., Beattie, N., & Lin, I. (2007).
Haines, D., Wright, J., & Comerasamy, H. (2018).
Hoyle, L., Brown, M., Donaldson, J., & Karatzias, T. (2017).												X
Hussain, R., Wark, S., Muller, A., Ryan, P., & Parmenter, T. (2019).	X									X			X
Iacono, T., Davis, R., Humphreys, J., & Chandler, N. (2003).	X									X
Iacono, T., Humphreys, J., Davis, R., & Chandler, N. (2004).	X					X			X	X
Lin, I., & Goodale, B. (2006).
Mason, V., & Williams, V. (2017).						X							X	X	X
Moskos, M., & Isherwood, L. (2019).	X			X	X	X			X			X					X
Narayan, J., Pratapkumar, R., & Reddy, S. P. (2017).
Venema, E., Vlaskamp, C., & Otten, S. (2018).	X			X
Wark, S., Hussain, R., & Edwards, H. (2013).
Wark, S., Hussain, R., & Edwards, H. (2015).										X
TOTALS	8	0	2	3	2	8	2	1	4	6	1	2	2	1	1	0	3

## Sheet: Components (competency) TableS7
	Competency
Reference	Therapy focussed						Administrative & Management focussed					Disability focussed				Specialist skills
Authors, year, Title	Home visits	Exercises	Assistive Devices	Activities of Daily Living	Technical skills & knowledge relating to multiple disciplines	Enablement	Record keeping	Referrals (to other therapies/services/agencies)	legal and ethical standards	Organisational and business management skills and knowledge	Customer service skills and knowledge	Personal care	Manual handling	Behaviour support management	Professional relationships	Specialist ageing & disability focus	Management of dysphagia	Tracheal suctioning of mechanically ventilated adults	Psychotropic medication for restraint	Rectal diazepam during seizures.
Antaki, C., & Webb, J. (2019).
Asher, L., Hanlon, C., Birhane, R., Habtamu, A., Eaton, J., Weiss, H. A., . . . De Silva, M. (2018).
Banks, S. (2016).
Bhattacharjya, S., & Lenker, J. (2019).
Bouchonville, M. F., Hager, B. W., Kirk, J. B., Qualls, C. R., & Arora, S. (2018).
Bourke, J. A., Nunnerley, J. L., Sullivan, M., & Derrett, S. (2019).
Bourne, J., Selman, M., & Hackett, S. (2020).
Brooker, J., Julian, J., Webber, L., Chan, J., Shawyer, F., & Meadows, G. (2013).
Chappell, P., & Johannsmeier, C. (2009).	X	X	X	X
Ennion, L., & Rhoda, A. (2016).								X
Forster, S., & Iacono, T. (2008).
Gilmore, B., MacLachlan, M., McVeigh, J., McClean, C., Carr, S., Duttine, A., . . . Gupta, N. (2017).					X		X	X
Goodale, B., Spitz, S., Beattie, N., & Lin, I. (2007).					X
Haines, D., Wright, J., & Comerasamy, H. (2018).
Hoyle, L., Brown, M., Donaldson, J., & Karatzias, T. (2017).																	X	X	X	X
Hussain, R., Wark, S., Muller, A., Ryan, P., & Parmenter, T. (2019).
Iacono, T., Davis, R., Humphreys, J., & Chandler, N. (2003).
Iacono, T., Humphreys, J., Davis, R., & Chandler, N. (2004).							X
Lin, I., & Goodale, B. (2006).
Mason, V., & Williams, V. (2017).
Moskos, M., & Isherwood, L. (2019).						X			X	X	X	X	X	X	X
Narayan, J., Pratapkumar, R., & Reddy, S. P. (2017).
Venema, E., Vlaskamp, C., & Otten, S. (2018).
Wark, S., Hussain, R., & Edwards, H. (2013).																X
Wark, S., Hussain, R., & Edwards, H. (2015).								X		X
TOTALS	1	1	1	1	2	1	2	3	1	2	1	1	1	1	1	1	1	1	1	1

## Sheet: Components (full) TableS7A
Reference
Authors, year, Title	Governance Component		Description
Antaki, C., & Webb, J. (2019). When the larger objective matters more: support workers' epistemic and deontic authority over adult service‐users. Sociology of Health & Illness, 41(8), 1549-1567. doi:10.1111/1467-9566.12964	Capability (Soft Skills)	Decision making	the support worker’s epistemic knowledge and rights: What they know, and how they think, about the overarching task they are engaged in puts them in a position to dismiss or over-ride service-user’s needs in the moment, often in the service of a possible longer-term beneﬁt.
	Capability (Soft Skills)	Decision making	In being in charge of a larger overarching project (or taking over that larger project), support workers can treat themselves as having license to reject or ignore the service-user’s proposal for an action on a smaller scale (e.g. some business that is not relevant to the success of the operation, or is not treated as relevant to an overarching activity). They do this in the following examples by…
Asher, L., Hanlon, C., Birhane, R., Habtamu, A., Eaton, J., Weiss, H. A., . . . De Silva, M. (2018). Community-based rehabilitation intervention for people with schizophrenia in Ethiopia (RISE): a 12 month mixed methods pilot study. BMC Psychiatry, 18(1), 250.	Capability (Soft Skills)	Problem solving	Health extension workers and CBR workers were confident that with training they could undertake CBR work for schizophrenia, emphasising that the core skills of CBR workers are generic. Basic counselling and problem solving skills will be employed by CBR workers to deliver the intervention.
	Capability (Soft Skills)	Counselling	Health extension workers and CBR workers were confident that with training they could undertake CBR work for schizophrenia, emphasising that the core skills of CBR workers are generic. Basic counselling and problem solving skills will be employed by CBR workers to deliver the intervention.
	Supervision	1:1 and group supervision	Both one-to-one and group supervision were recommended, with the latter being particularly helpful for overcoming difficulties.
Banks, S. (2016). "Knowing me, knowing you': Disability support worker as emotional mediator? Sexualities, 19(5-6), 659-676. doi:10.1177/1363460715620565	Capability (Soft Skills)	Descision making	The emotional extremity that confronted Vic shows that there is a great deal of emotion work expected of support workers, and a lack of trust in his capacity to make appropriate judgements. I argue, though, that the time when Vic was most supportive or most present to Ellie was when he stopped working, unconsciously instead recognizing her properly for the ﬁrst time. This is not a moment for whic…
	Capability (Soft Skills)	Risk assessment	The emotional extremity that confronted Vic shows that there is a great deal of emotion work expected of support workers, and a lack of trust in his capacity to make appropriate judgements. I argue, though, that the time when Vic was most supportive or most present to Ellie was when he stopped working, unconsciously instead recognizing her properly for the ﬁrst time. This is not a moment for whic…
	Capability (Soft Skills)	Adapatability to client needs	The emotional extremity that confronted Vic shows that there is a great deal of emotion work expected of support workers, and a lack of trust in his capacity to make appropriate judgements. I argue, though, that the time when Vic was most supportive or most present to Ellie was when he stopped working, unconsciously instead recognizing her properly for the ﬁrst time. This is not a moment for whic…
	Capability (inherent attributes)	Awareness of self	This is not a moment for which training prepares people. His very unpreparedness allowed the recognition to take place.
	Cability (Soft Skills)	Relationship building (trust)
Bhattacharjya, S., & Lenker, J. (2019). Using Smartphones to Disseminate Video-Based Rehabilitation Training Materials in Resource-Poor Regions in India. Archives of Physical Medicine and Rehabilitation, 100 (10), e140.	MECHANISMS ONLY
Bouchonville, M. F., Hager, B. W., Kirk, J. B., Qualls, C. R., & Arora, S. (2018). Endo echo improves primary care provider and community health worker self-efficacy in complex diabetes management in medically underserved communities. Endocrine Practice, 24(1), 40-46	Credentialling		Continuing Medical Education credit was provided to participants
Bourke, J. A., Nunnerley, J. L., Sullivan, M., & Derrett, S. (2019). Relationships and the transition from spinal units to community for people with a first spinal cord injury: A New Zealand qualitative study. Disability & Health Journal, 12(2), 257-262	Capability (soft skill)	Negotiating role boundaries	Participants had to learn a new form of communication: “I'm not used to bossing people around; I'm used to doing it myself” Developing familiarity and boundaries with support workers was a new, uncertain experience. Participants in this study reported how they had to learn to negotiate the relationship with support workers once in the home, and described difﬁculty establishing ground rules with s…
	Capability (soft skill)	Relationship building (trust)	Having to develop new relationships every time support workers changed was a further challenge, and participants had to commence the process of developing familiarity and boundaries time and time again.
	Cability (Intrinsic attributes)	Personalities	Furthermore, the characteristics and personalities of the support workers inﬂuenced participants' experience, with some support workers requiring help from participants.
Bourne, J., Selman, M., & Hackett, S. (2020). Learning from support workers: Can a dramatherapy group offer a community provision to support changes in care for people with learning disabilities and mental health difficulties? British Journal of Learning Disabilities, 48(1), 59-68. doi:10.1111/bld.12312	Capability (soft skill)	Relationship building (playful)	Being playful with one another was discussed as encouraging a different way of supporting. By being interactive with one another through the use of play, drama and role-play it helped bonds to develop and broke down any hierarchical “us and them” status.
		Interactive Communication	Being playful with one another was discussed as encouraging a different way of supporting. By being interactive with one another through the use of play, drama and role-play it helped bonds to develop and broke down any hierarchical “us and them” status.
Brooker, J., Julian, J., Webber, L., Chan, J., Shawyer, F., & Meadows, G. (2013). Evaluation of an Occupational Mindfulness Program for Staff Employed in the Disability Sector in Australia. Mindfulness, 4(2), 122-136. doi:10.1007/s12671-012-0112-7	Support structures	Mindfulness, meditation for support workers	A training-focused group meets once weekly for eight sessions, each of 2 h duration. The group work is largely experiential, with participants engaging in the core mindfulness practices, including mindfulness of breathing, body scan meditation and mindful stretching, sitting andwalking. These formal meditation methods are supported with informal activities such as a fivemindful breaths exercise a…
	Support structures	Mindfulness, meditation for support workers	The second essential component is the homework which participants are expected to undertake for approximately 40 min daily, for 6 days of the week. Home practice consists of ‘formal’ and ‘informal’ mindfulness practices, including mindfulness of breathing, gentle stretching exercises and mindfulness ofvarious daily activities such as eating or showering. Participants are provided with brief notes…
Chappell, P., & Johannsmeier, C. (2009). The impact of community based rehabilitation as implemented by community rehabilitation facilitators on people with disabilities, their families and communities within South Africa. Disability & Rehabilitation, 31(1), 7-13.	Competency (Technical)	Home visits	practical interventions such as home visits, exercises, assistive devices and training in activities of daily living (ADL).
	Competency (Technical)	Exercises	practical interventions such as home visits, exercises, assistive devices and training in activities of daily living (ADL).
	Competency (Technical)	Assistive Devices	practical interventions such as home visits, exercises, assistive devices and training in activities of daily living (ADL).
	Competency (Technical)	Activities of Daily Living	practical interventions such as home visits, exercises, assistive devices and training in activities of daily living (ADL).
	Capability (Soft Skill)	Advice & Counselling	advice and counselling
	Capability (Soft Skill)	Relationship building	Multi-faceted complex interrelationships between interventions that were aimed at individual PWD, groups of PWD, their family members and at the broad community, and the impact on PWD was therefore the result of such a multi-faceted approach.
			CRFs were instrumental in forming groups of PWD.
			Disability campaigns carried out by CRFs in the communities where they work
	Capability (Soft Skill)	Complex interrelationships	Multi-faceted complex interrelationships between interventions that were aimed at individual PWD, groups of PWD, their family members and at the broad community, and the impact on PWD was therefore the result of such a multi-faceted approach.
Ennion, L., & Rhoda, A. (2016). Roles and challenges of the multidisciplinary team involved in prosthetic rehabilitation, in a rural district in South Africa. Journal of Multidisciplinary Healthcare, 9, 565-573.	Competency (Administrative)	Referral to other therapies or hospital	Refer patients with various disabilities to therapy or to the hospital.
	Capability (Soft Skill)	Relationship building/connector	connect households with service delivery entities to ensure that citizens are provided with health care and social services in their communities
Forster, S., & Iacono, T. (2008). Disability support workers' experience of interaction with a person with profound intellectual disability. Journal of Intellectual and Developmental Disability, 33(2), 137-147	Capability (Soft Skill)	Communication & interaction	Communication for these participants was complex and difficult to encapsulate in words.
			Interactions occurred through a process whereby the DSWs ascribed meaning to the behaviours of the person with PID.
			The participants described their interactions with Daphena as having a strong emotional component, and involving a degree of attachment that they saw as being in conflict with their employing organisation’s view of professional conduct.
			For the DSWs, touch was viewed as a basic human need, and communicated both affection and what was about to occur (e.g., being lifted from one place to another indicated an activity connected with the new place that the person was being moved to).
			The DSWs believed that their interactions were determined by what the person with PID responded to, such as playful voices, playful interactions, and sharing of toys.
Gilmore, B., MacLachlan, M., McVeigh, J., McClean, C., Carr, S., Duttine, A., . . . Gupta, N. (2017). A study of human resource competencies required to implement community rehabilitation in less resourced settings. Human Resources for Health, 15, 1-14. doi:10.1186/s12960-017-0240-1	Capability (Soft Skill)	Advocacy, empowerment	Workers should be multi-skilled, with clinical training, advocacy and empowerment skills,
	Supervision		The delivering of quality services by the rehabilitation workforce in less resourced settings requires multi-sectoral coordination and supportive supervision.
	Competency (Administrative)	Referrals within health system	and the skills to navigate and refer within the wider health system.
	Competency (Technical)	Technical skills & knowledge relating to multiple disciplines	While workers may focus on either physical or mental health rehabilitation, it is necessary that all have minimal skills in both disciplines to ensure referrals.
	Supervision	With trained supervisors	supportive supervision with trained supervisors
	Support Structures	Counselling for support workers	appropriate support structures for workers, such as counselling services available for support staff
	Competency (Administrative)	Referral	Minimum training requirements of a community rehabilitation worker should incorporate aspects of disability identification, referral techniques, record keeping, case management,mental health referral mechanisms
	Competency (Technical/Clinical)	Referral / Assessment (Disability, mental health identification)	Minimum training requirements of a community rehabilitation worker should incorporate aspects of disability identification, referral techniques, record keeping, case management,mental health referral mechanisms
	Competency (Administrative)	Record keeping
	Capability (Soft Skill)	empowerment	Community rehabilitation workers should be knowledgeable on the CBR Matrix as well as social protection and the possible contextual challenges within their area; basic counselling techniques; and community advocacy and empowerment techniques.
		counselling
		advocacy
Goodale, B., Spitz, S., Beattie, N., & Lin, I. (2007). Training rural and remote therapy assistants in Western Australia. Rural and Remote Health, 7(3), 37.	Competency (Technical)	Technical skills & knowledge relating to multiple disciplines	Sixteen TA training modules were developed to meet identified needs, had paediatric focus, and covered a range of allied health disciplines (speech pathology, occupational therapy and physiotherapy)
	Credentialling	Formalised Assessment of competence	A priority of the initiative was the development of a training pathway for TAs toward a recognized qualification. A partnership between WACHS and the West Coast Technical and Further Education body (TAFE) linked elements of the training to the Certificate III Health Service Assistance (Allied Health Assistance). Where possible, training modules were matched to relevant units within the existing T…
Haines, D., Wright, J., & Comerasamy, H. (2018). Occupational Therapy Empowering Support Workers to Change How They Support People with Profound Intellectual and Multiple Disabilities to Engage in Activity. Journal of Policy & Practice in Intellectual Disabilities, 15(4), 295-306. doi:10.1111/jppi.12257	CONTEXT ONLY
Hoyle, L., Brown, M., Donaldson, J., & Karatzias, T. (2017). Invasive Clinical Intervention Education for Social Care Support Workers of Adults: A Review of the Current Literature. Journal of Policy & Practice in Intellectual Disabilities, 14(3), 240-250. doi:10.1111/jppi.12211	Competency (technical/clinical)	Specific clinical skills identified in the literature were: Management of dysphagia; tracheal suctioning of mechanically ventilated adults; psychotropic medication for restraint; rectal diazepam during seizures.	Imaiso and Yamauchi (2009) study highlighted key areas that staff felt would be essential knowledge, skills, and attitudes required to carry out tracheal suctioning. These were: the anticipation of risk, the manner of handling an emergency situation, and the observations of a patient’s breathing. Imaiso and Yamauchi (2009) found that nurses needed to educate SCSWs in the risks of the intervention…
	Capability (Soft skill)	Critical thinking & Clinical Judgement	- Literature identified the need to not only teach clinical skills but also critical thinking and clinical judgement.
	Care plans	Formal care plans are mandatory if using mechanical ventilation & rectal diazapam	highlight that full written information from an employer as to when and how to carry out an ICI, in this case the use of rectal diazepam, should be provided by the completion of a comprehensive and individualized care plan and that adequate skills must be obtained by attending a recognized course.
	Credentialling	Formal qualifications for mechanical ventilation & rectal diazapam are mandatory	adequate skills must be obtained by attending a recognized course.
	Continuing Professional Development	Refresher courses & ongoing reassessment	They also highlight the importance of refresher courses or reassessment to ensure that SCSWs continue to remain competent.
	Continuing Professional Development	Ongoing professional development	also highlight the importance of refresher courses or reassessment to ensure that SCSWs continue to remain competent.
	Assessment of competence	Basline knowledge assessment is important to measure	Results showed that generally social care staff felt they required more knowledge about the medication to maintain client safety and to help act as an advocate at appointments. ... the most important competencies in relation to tracheal suctioning were identiﬁed as needing to understanding the risks, managing an emergency situation and observing a patient’s breathing. There was no information inc…
	Credentialling	Lack of clear accountability & liability around training assessment	Also there is no reference regarding who would be accountable: the individual practitioner, the employing organization, the provider of the education, or the provider of on-going supervision and review.
Hussain, R., Wark, S., Muller, A., Ryan, P., & Parmenter, T. (2019). Personal relationships during end-of-life care: Support staff views of issues for individuals with intellectual disability. Research in Developmental Disabilities, 87, 21-30	Capability (Soft Skill)	Emotional support	The discussion around family relationships highlighted an underlying conﬂict between staﬀ and family regarding who best knew the individual’s desires.
	Capability (Soft Skill)	Decision making / Advocacy	Staff were often expected by family and sometimes health professionals to act as the default decision maker regarding end-of-life and were looked to for guidance and advice.
Iacono, T., Davis, R., Humphreys, J., & Chandler, N. (2003). GP and support people's concerns and priorities for meeting the health care needs of individuals with developmental disabilities: A metropolitan and non-metropolitan comparison. Journal of Intellectual and Developmental Disability, 28(4), 353-368.	Capability (Soft Skill)	Decision making / Advocacy	The problems rated by many respondents as occurring most frequently were reliance on support people during hospitalisation of the person with developmental disability in their care
Iacono, T., Humphreys, J., Davis, R., & Chandler, N. (2004). Health care service provision for country people with developmental disability: an Australian perspective. Research in Developmental Disabilities, 25(3), 265-284.	Capability (Soft Skill)	Decision making / Advocacy	These people indicated concerns about their own skills in taking on these responsibilities, for example, On a day-to-day basis, we’re having to make decisions about another person’s health and it’s that accountability stuff.. . maybe you think you’re not competent enough, to wonder whether I’m making the right decisions for people. They expressed frustration about not being informed about health …
	Capability (Soft Skill)	Communication	The strongest sub-themes to emerge within patient management were GPs’ reliance on support workers or family members (12 documents), and concerns about management of people with communication difﬁculties (11 documents). One of the main reasons for reliance on support people was many patients’ communication problems.
	Competency (Administrative)		One particular source of stress, noted in the transcripts from the regional centre, and Towns 1 and 2, was conﬂict with GPs over their lack of understanding departmental policy, particularly in relation to signing forms. This problem apparently left these workers feeling caught in the middle of the GP’s refusal and their employer’s requirements.
	Capability (Soft Skill)	Relationship building (trust)	Reliance on support people appeared to be based on trust and conﬁdence in them, for example, We’ve done a few operations here on people from [name of institution] and they’ll often get the carer to come and sit with them at the start of their anaesthetics. They’re there at the time you put them to sleep and they’re there at recovery. So that continuity of people that are trusted is often importan…
	Capability (Soft Skill)	Relationship building (trust)	Trust also appeared to be the basis of phone consultations. In particular, two GPs mentioned conducting phone consultations with a support worker and a parent, respectively, as a means of overcoming problems of not being able to provide an appointment promptly or to avoid an extra burden on a parent because of her child’s problem behaviours. In these phone consultations, both diagnosis and manage…
Lin, I., & Goodale, B. (2006). Improving the supervision of therapy assistants in Western Australia: the Therapy Assistant Project (TAP). Rural and Remote Health, 6(1), 45	Supervision	Discussion on client progress	Discussion on client progress and administration factors
	Supervision	Observation of practice	Observation by the AHP of the therapy assistant conducting a therapy session two times per therapy program. At least one must be face to face, with further observation face to face, bu videoconference or video recording.
	Supervision	Program demonstration	When a new therapy assistant program is given or there are significant changes to an existing program. This may be face to face or by video conferencing.
			See table on p4 Fig 1
	Supervision	Guidelines are clear and followed	Need to specify frequency, timetabling requirements & methods for supervision (face to face, telephone, videoconferencing, video recording), feedback. Use of personal supervision logs were particularly useful.
	Supervision	Supervision is logged	Supervision logs served two purposes: to provide feedback to AHPs and therapy assistants on supervision PERFORMANCE and also on the AMOUNT of supervision provided/received.
	Supervision	Superisors are trained	3 hour introductory supervision training workshop for AHPs. Content devised from AHP needs analysis. Workshop then delivered with practical skills.
Mason, V., & Williams, V. (2017). Enabling good emotional support for and with people with learning disabilities. Tizard Learning Disability Review, 22(3), 144-147. doi:10.1108/TLDR-04-2017-0017	Capability (Soft skills)	Relationship building	Natural human-human interactions are extremely important to people with learning disabilities and those created within the therapeutic setting are likely to be no different.
	Capability (Soft skills)	Relationship building - Trust	However, for these relationships to be effective the individual with learning disabilities must feel able to trust the therapist which will involve engaging with their own emotions.
	Capability (Soft skills)	Personal and emotional support	In the therapeutic literature, those providing everyday support to people with learning disabilities, support workers and PAs, are sometimes mentioned only in the context of being part of the problem. They are not seen as highly skilled and knowledgeable individuals who provide personal and emotional support to people with learning disabilities on a daily basis, and who can also support any thera…
	Capability (Soft skills)	Bereavement & compassionate support	However, little work has been done to explore the knowledge and skills used by support workers and/or PAs in their counselling and therapeutic roles. A PhD study currently being completed by the first author, Victoria Mason, has attempted to begin filling this void by exploring how support workers and PAs “do” bereavement support for people with learning disabilities. Co-working with a small grou…
	Capability (Soft skills)	Compassionate, emotional & personal support	The professional literature rightly creates and supports the construct of “professional conduct” amongst support workers, but that construct is sometimes used in common parlance to create risk averse cultures, where professionals are assumed to keep an emotional distance from the people they support. Mason’s findings highlight the shift of outlook that needs to take place both within learning dis…
Moskos, M., & Isherwood, L. (2019). Individualised funding and its implications for the skills and competencies required by disability support workers in Australia. Labour & Industry-a Journal of the Social and Economic Relations of Work, 29(1), 34-51. doi:10.1080/10301763.2018.1534523	Capability (internal attributes)	Behaviours, attitudes and values	Respondents from all informant groups most commonly identiﬁed that it was the ‘soft skills’ that a person held – their behaviours, attitudes and values – that was essential to the disability support worker role.
	Capability (internal attributes)	Having a caring nature and being patient, honest, and empathetic. Having personal integrity, compassion, a sense of equity and social justice, as well as a passion for the work.	Soft skills seen as being particularly relevant in the disability sector included having a caring nature and being patient, honest, and empathetic. Having personal integrity, compassion, a sense of equity and social justice, as well as a passion for the work, were further attributes that were considered essential for highquality disability support provision.
	Capability (Soft skills)	Communication	Good communication and relationship-building skills to be essential. These skills included the ability to establish rapport and to communicate eﬀectively with clients, family members and colleagues. Many of the people with disability interviewed particularly appreciated having workers who actively listened to them, promoted positive relationships between workers and clients, and involved them in …
	Capability (Soft skills)	Relationship building
	Capability (Soft skills)	Decision making
	Competency (Technical/Clinical)	Personal care, manual handling, behaviour support mangement	Respondents also considered technical and practical competencies as essential skills for disability support workers to have. Being able to provide personal care, safe manual handling and behaviour support management
		Personal care, health care	Indeed, the importance of support workers having appropriate skills and competencies to assist people with disability with their personal care and health care tasks was strongly highlighted in the interviews.
	Competency (Legal/Ethical)	Professional relationships, legal and ethical standards	Upholding hygiene standards, maintaining professional relationships and understanding legal and ethical standards were further technical competencies considered to be instrumental in disability support work.
	Competency (Technical/clinical)	Enablement	Although technical competencies were considered to be essential, it was also seen as being important that a disability worker understand and promote an appropriate balance between doing things for their client when necessary and enabling them to become as independent as possible.
	Capability (Soft skill)	Descision making & adapatability to client needs	Overall, the impact of the NDIS on skills and competencies was perceived by respondents as largely revolving around the need for workers to be more responsive, take on greater personal responsibility for client–worker relationships and be able to tailor the support they provided to the clients’ needs and preferences.
	Capability (Soft skill)	Clinical reasoning / adaptability to client needs	The emphasis of the NDIS on individualised funding and person-centred care was perceived by respondents to necessitate a shift away from task-oriented skills and competencies. Instead, a new focus on more client-focused, goal-orientated skills and competencies was emerging: more ﬂexible in their approach, and become more customer focused. This means workers now must look at what a customer wants …
	Capability (Soft skill)	Decision making / managing risk	The move to an individualised model of funding under the NDIS led to a perception by many respondents that decision-making activities around support provision would increasingly transfer from provider organisations to individual workers and their clients. It was therefore considered necessary for disability support workers (and particularly those under private employment arrangements) to develop …
	Competency (Legal/Ethical)	Skills and knowledge around the legal, ethical and best practice standards for risk management	The move to an individualised model of funding under the NDIS led to a perception by many respondents that decision-making activities around support provision would increasingly transfer from provider organisations to individual workers and their clients. It was therefore considered necessary for disability support workers (and particularly those under private employment arrangements) to develop …
	Competency (Technical/Clinical)	Specialisation & multidisciplinary skill sets	The NDIS was also felt to be leading to the need for more specialised skills in working with clients with particular needs and disability types. This was due to perceptions that disability support workers were increasingly working one-on-one with clients rather than in more traditional group-based settings.
	Capability (Soft skill)	Flexibility / adaptability	Disability workers were therefore seen as needing to exhibit ﬂexibility in the provision of individual client-centred support and also develop skills in supporting a range of people with disability including those with complex and multiple needs. So we see two types of change I guess, there’s a specialisation for individual needs and the multidisciplinary skill-set for specialisation across multi…
	Competency (Management)	Organisational and business management skills and knowledge	Increased competitiveness within the disability sector. Respondents, therefore, considered that the roll-out of the scheme had required disability support workers to become more aware of organisational business needs and practices, and also develop an understanding of market principles. Staﬀ working directly with people with disability were also starting to be seen more and more as ‘the face’ of …
	Competency (Management)	Customer service skills and knowledge	A greater emphasis on person-centred care under the NDIS led all respondent groups to perceive that workers would require higher levels of customer service skills. This included possessing an ability to market themselves in order to secure and maintain clients.
	Capability (inherent attributes)	Matching of disability support workers to clients with similar attributes and interests	Aligned to these issues, the matching of disability support workers to clients with similar attributes and interests was also identiﬁed as being a new development under the NDIS. This required workers to promote their values, abilities and skills directly to the client. Possessing a disability qualiﬁcation was no longer seen as being necessarily suﬃcient to gaining and keeping clients.
	Capability (Soft skills)	Patient centred care / customer service	These new skills and competencies included management and frontline skills, customer service, and professional relationships training and also a greater emphasis on person-centred practices and behaviour management
			Disability support workers conﬁrmed that the training they were undertaking had changed as a result of the NDIS; the skills and competencies this training taught included more of a focus on individualised person-centred care.
Narayan, J., Pratapkumar, R., & Reddy, S. P. (2017). Community managed services for persons with intellectual disability: Andhra Pradesh experience. Journal of Intellectual Disabilities, 21(3), 248-258.	Assessment of competence		Each phase of the training programme had its own inbuilt evaluation systems. Each phase had a pretest and a post-test. The first session of the first phase had provision for appraising the attitude, interest and competencies of the prospective CRPs. This included written test in the form of multiple choice questions and brief open-ended questions followed by group discussions. After each training…
Venema, E., Vlaskamp, C., & Otten, S. (2018). The role of volunteers in the social integration of people with intellectual disabilities. Research and Practice in Intellectual and Developmental Disabilities, 5(2), 154-167. doi:10.1080/23297018.2018.1443022	Capability (Soft Skills)	Decision making & managing risk	They may also have anticipated negative experiences because they felt highly responsible for their clients’ safety
			Second, support workers may have believed that volunteers should primarily play an assisting role in activities for people with intellectual disabilities, rather than taking the lead in initiating new activities.
Wark, S., Hussain, R., & Edwards, H. (2013). Rural and Remote Area Service Provision for People Aging With Intellectual Disability. Journal of Policy & Practice in Intellectual Disabilities, 10(1), 62-70. doi:10.1111/jppi.12017	Competency (Techincal/Clinical)	Specialist ageing & disability focus	However, the issue of aging is not recognized as being an essential or core unit of accredited training within these courses. A review of the disability training package was conducted (Community Services and Health Industry Training Accreditation Board, 2009), and while the emerging issue of aging with an intellectual disability was highlighted, the problem was not addressed. There is one relevan…
	Credentialling	Formal qualifications not offered & Lack of entry requirements into the industry (such as a minimum of Certiﬁcate III in aged or disability care)
Wark, S., Hussain, R., & Edwards, H. (2015). Assisting individuals ageing with learning disability: support worker perspectives. Tizard Learning Disability Review, 20(4), 213-222. doi:10.1108/TLDR-02-2015-0008	Capability (Soft Skills)	Advisor / Advocacacy	Many of the issues raised by the participants related to accessing generic community-based services or specialist medical support. Exemplar items for this theme include: advocating for clients to get appropriate medical care; gaining access to appropriate recreational and leisure activities in retirement such as day services programmes; accessing appropriate professional support; and advocating f…
	Competency (Administrative)	Referrals / facilitating access	It has been recognised that the planning of services for this group needs to be proactive and designed to deliberately facilitate access (Dodd et al.,2008).However,determining what services are appropriate, and then how to access them in Australia, is confused by the number of differing departments within the different levels of government that oversee service delivery for individuals ageing with…
	Competency (Management)	Navigating the system	This separation and siloing of disability and aged-care services, between not just different government departments but also disparate levels of government, results in difficulties in both navigating and accessing the system

## Sheet: Context summary TableS8
Reference	Whole of community approach / multisector coordination	Safety precautions incorporated into training protocols	Sufficient time available to staff to develop relationships/negotiate role boundaries	Consistent / stable / sufficient staffing	Culture of organisation is relaxed / playful & supportive	Enablement Culture	Staff are provided time, resources & opportunity to look after their wellbeing	Clear job and role descriptions	Training & professional development is routinely provided, resourced and supported	Support worker knowledge and skills are valued	AHPs involved in developing training packages	Project resourcing	Encouraging & supportive leadership style	Clear accountability & liability around training assessment	Clear lines of communication & accountability	Acknowledging complexity of the supervision / workplace context (rural)	NDIS - patient centred focus	Complex client needs (rural)	Complex funding models (rural)	Size of organisation
Authors, year, Title
Antaki, C., & Webb, J. (2019).
Asher, L., Hanlon, C., Birhane, R., Habtamu, A., Eaton, J., Weiss, H. A., . . . De Silva, M. (2018).	X	X
Banks, S. (2016).
Bhattacharjya, S., & Lenker, J. (2019).
Bouchonville, M. F., Hager, B. W., Kirk, J. B., Qualls, C. R., & Arora, S. (2018).
Bourke, J. A., Nunnerley, J. L., Sullivan, M., & Derrett, S. (2019).			X	X
Bourne, J., Selman, M., & Hackett, S. (2020).					X
Brooker, J., Julian, J., Webber, L., Chan, J., Shawyer, F., & Meadows, G. (2013).							X
Chappell, P., & Johannsmeier, C. (2009).	X
Ennion, L., & Rhoda, A. (2016).				X				X	X
Forster, S., & Iacono, T. (2008).			X							X
Gilmore, B., MacLachlan, M., McVeigh, J., McClean, C., Carr, S., Duttine, A., . . . Gupta, N. (2017).	X			X			X	X								X
Goodale, B., Spitz, S., Beattie, N., & Lin, I. (2007).									X		X	X
Haines, D., Wright, J., & Comerasamy, H. (2018).					X	X							X
Hoyle, L., Brown, M., Donaldson, J., & Karatzias, T. (2017).				X	X								X	X	X
Hussain, R., Wark, S., Muller, A., Ryan, P., & Parmenter, T. (2019).								X		X
Iacono, T., Davis, R., Humphreys, J., & Chandler, N. (2003).				X				X		X
Iacono, T., Humphreys, J., Davis, R., & Chandler, N. (2004).				X				X		X					X
Lin, I., & Goodale, B. (2006).																X
Mason, V., & Williams, V. (2017).										X
Moskos, M., & Isherwood, L. (2019).									X								X
Narayan, J., Pratapkumar, R., & Reddy, S. P. (2017).	X							X							X
Venema, E., Vlaskamp, C., & Otten, S. (2018).															X
Wark, S., Hussain, R., & Edwards, H. (2013).	X		X	X			X		X									X	X	X
Wark, S., Hussain, R., & Edwards, H. (2015).			X	X			X		X									X	X
TOTALS	5	1	4	8	3	1	4	6	5	5	1	1	2	1	4	2	1	2	2	1
18

## Sheet: Mechanism summary TableS9
Reference
Authors, year, Title	Summary Mechanism	Description of Mechanism	Summary Outcome / Impact	Description of Outcome / Impact
Antaki, C., & Webb, J. (2019).	Capability - Self reflection / awareness of self in decision making process with a person with disability	the support worker’s epistemic knowledge and rights: What they know, and how they think, about the overarching task they are engaged in puts them in a position to dismiss or over-ride service-user’s needs in the moment, often in the service of a possible longer-term beneﬁt.	Client needs not adequately met - Disengagement	Sservice user with dementia, although signalling her receptivity to possible engagement via body posture and eye gaze, is entirely left out of an activity.
	Capability - Self reflection / awareness of self in decision making process with a person with disability	In being in charge of a larger overarching project (or taking over that larger project), support workers can treat themselves as having license to reject or ignore the service-user’s proposal for an action on a smaller scale (e.g. some business that is not relevant to the success of the operation, or is not treated as relevant to an overarching activity). They do this in the following examples by…	Poor staff relationships - Staff Conflict	An overarching institutional objective is in conﬂict with a local objective; will engaging in a conversation with Cameron, or allowing him to interject in non-transition relevant places, come at the cost of her institutional aim of teaching?
			Client needs not adequately met - Exclusion
Asher, L., Hanlon, C., Birhane, R., Habtamu, A., Eaton, J., Weiss, H. A., . . . De Silva, M. (2018).	Training method - Practical learning	They stressed the importance of practical training, shadowing existing CBR workers, and top-up training.
	Training method - Shaddowing
	Supervision structure - 1:1 and group supervision	Both one-to-one and group supervision were recommended, with the latter being particularly helpful for overcoming difficulties.
		Adequate safety procedures for CBR workers were an essential intervention for CBR to succeed (including risk assessment, provision of mobile phones, training to deal with challenging situations, and, where a risk is identified, joint visits with the supervisor).; It was decided to employ at least one male supervisor to maximise the safety ofCBR workers.
Banks, S. (2016).	Capability - recognising & balancing client needs with professional role	The emotional extremity that confronted Vic shows that there is a great deal of emotion work expected of support workers, and a lack of trust in his capacity to make appropriate judgements. I argue, though, that the time when Vic was most supportive or most present to Ellie was when he stopped working, unconsciously instead recognizing her properly for the ﬁrst time. This is not a moment for whic…	Poor staff wellbeing - Emotional Conflict	The conﬂicts inherent in being an enabler, a mentor, and a risk manager, negotiating emotion work and relationship mediation roles. Vic’s experience of this event drew attention to the tension at the heart of his work: the conﬂict between supporting Ellie to lead a rich life, while policing the border that keeps us safe from any possible transgressions.
	Capability - recognising inherent attributes may be more imporant in some instances than trained capabilities	This is not a moment for which training prepares people. His very unpreparedness allowed the recognition to take place.
	Capabilitiy - client relationship buliding	The emotional extremity that confronted Vic shows that there is a great deal of emotion work expected of support workers, and a lack of trust in his capacity to make appropriate judgements. I argue, though, that the time when Vic was most supportive or most present to Ellie was when he stopped working, unconsciously instead recognizing her properly for the ﬁrst time. This is not a moment for whic…
Bhattacharjya, S., & Lenker, J. (2019).	Training method - Technology	1-hour baseline training on adaptive feeding strategies to support children with cerebral palsy, which included video modules and 30-minutes of hands-on practice. Intervention group also received smartphones pre-loaded with video demonstrations of the adaptive feeding strategies and were encouraged to apply the strategies with appropriate families over the study period.	Improved staff knowledge, skills and/or capability	Improved self reported confidence: The intervention group reported increased self-conﬁdence and credibility with caregivers when offering mealtime suggestions that were supported by the smartphone videos. In contrast, the control group reported apprehension when making mealtime suggestions based solely on their memories of the baseline training.
	Training method - Video modules
	Training method - Shadowing
Bouchonville, M. F., Hager, B. W., Kirk, J. B., Qualls, C. R., & Arora, S. (2018).	Training method - Case presentations	Case presentations and, to a lesser extent, didactic learning based on a best practices curriculum we developed around published clinical practice guidelines.	Improved staff knowledge, skills and/or capability	Improved self reported confidence:Large attendance rates and overall improved self reported self-efficacy among participants.
	Training method - Needs assessment	Curriculum was adapted to reflect the needs of the community based on weekly feedback reports
	Training method - Coaching	CHWs were provided with coaching on how to provide teaching to patients regarding pharmalogic recommendations.
	Training method - Faciliattion	Each session was moderated by an endocrinologist
	Training method - Multidisciplinary input	Mutlidisciplinary - Each session was attended by a behavioral health specialist, pharmacist, social worker, diabetes educator, and CHW trainer.
	Training method - Collaborative	Collaboration - At each session, Primary Care Practitioners & Community Health Workers presented de-identified case studies collaboratively over the network.
	Training method - Opportunity for clarification	At the end of each session clarifying questions and recommendations were provided.
Bourke, J. A., Nunnerley, J. L., Sullivan, M., & Derrett, S. (2019).	Capabilitiy - client relationship buliding	Participants had to learn a new form of communication: “I'm not used to bossing people around; I'm used to doing it myself” Developing familiarity and boundaries with support workers was a new, uncertain experience.	Poor staff knowledge, skills and/or capability	Uncertainty: Participants in this study reported how they had to learn to negotiate the relationship with support workers once in the home, and described difﬁculty establishing ground rules with such carers, something neither the support worker or person living with SCI were trained to do.
	Capability - negotiating boundaries	Having to develop new relationships every time support workers changed was a further challenge, and participants had to commence the process of developing familiarity and boundaries time and time again.	Client needs not adequately met - Disruption to service provision	Disruption to service provision
			Improved staff knowledge, skills and/or capability	New skills developed and learned.
	Capability - recognising inherent attributes may be more imporant in some instances than trained capabilities	Furthermore, the characteristics and personalities of the support workers inﬂuenced participants' experience, with some support workers requiring help from participants.
Bourne, J., Selman, M., & Hackett, S. (2020).	Intervention - dramatherapy	Being playful with one another was discussed as encouraging a different way of supporting. By being interactive with one another through the use of play, drama and role-play it helped bonds to develop and broke down any hierarchical “us and them” status.	Improved relationships between staff	Break down hierarchical us and them status
		The environment was discussed as being relaxed, playful and place where everyone felt supported so friendships could develop.	Improved relationships between staff:	Facilitaed support networks between support staff
			Improved staff wellbeing - Feeling valued & belonging	Two core concepts became clear in the analysis process—that of being “valued” and that of “belonging.” Participants spoke of feeling valued at the group whilst also valuing others who attended.
			Improved staff knowledge, skills and/or capability - relationship building	a dramatherapy group can offer a place for support staff to spend time with a person they are supporting, get to know them, build a relationship and find extra support.
Brooker, J., Julian, J., Webber, L., Chan, J., Shawyer, F., & Meadows, G. (2013).	Support intervention - Wellbeing strategies	A training-focused group meets once weekly for eight sessions, each of 2 h duration. The group work is largely experiential, with participants engaging in the core mindfulness practices, including mindfulness of breathing, body scan meditation and mindful stretching, sitting andwalking. These formal meditation methods are supported with informal activities such as a fivemindful breaths exercise a…	Improved staff knowledge, skills and/or capability; Improved staff wellbeing.	High value: Disability support workers rated the OM training program 9.5 and 8.5 out of 10 with regard to benefit to their work role and client interactions, respectively.
		The second essential component is the homework which participants are expected to undertake for approximately 40 min daily, for 6 days of the week. Home practice consists of ‘formal’ and ‘informal’ mindfulness practices, including mindfulness of breathing, gentle stretching exercises and mindfulness ofvarious daily activities such as eating or showering. Participants are provided with brief notes…	Improved staff knowledge, skills and/or capability - change in attitudes and behaviours / adcocacy skills	In relation to changes in attitudes and behaviours directly attributed to the program, positive changes were reported for each domain by between 80 % and 90 % of support workers
			Improved staff knowledge, skills and/or capability; Improved staff wellbeing.	Improved recognition of stress & capacity to manage stress: Stress as assessed using the Perceived Stress Scale (PSS) and the Depression Anxiety Stress Scale (DASS-21) increased significantly from T1 (prior to commencement of the OM program) to T2 (immediately following completion of the 8-week OM program) for the total sample. 90 % of support workers and 79 % of managers reported a positive chan…
Chappell, P., & Johannsmeier, C. (2009).	Competence - multiple therapeutic interventions	practical interventions such as home visits, exercises, assistive devices and training in activities of daily living (ADL).	Meeting client needs / improved client outcomes	This led to independence in ADL, increased social integration and mobility.
	Capability - advisor & counselling roles	advice and counselling	Meeting client needs / improved client outcomes	CRFs address a major gap with regards the psychological needs of PWD
			Meeting client needs / improved client outcomes	counselling had an impact on PWD’s self-awareness (e.g. improved self-esteem, self-conﬁdence and acceptance of own disability) and helped develop partnerships between PWD and the CRF.
	Capabilitiy - client relationship buliding	Multi-faceted complex interrelationships between interventions that were aimed at individual PWD, groups of PWD, their family members and at the broad community, and the impact on PWD was therefore the result of such a multi-faceted approach.	Meeting client needs / improved client outcomes	The good relationships developed between CRFs and PWD appeared to give PWD the necessary motivation and encouragement to achieve their own personal goals
	Capability - multifaceted relationship building	CRFs were instrumental in forming groups of PWD.	Improved staff knowledge, skills and/or capability - relationship building	As a result of being part of a group, many participants reported the beneﬁts of peer support and being able to share their experiences with others in similar circumstances
		Disability campaigns carried out by CRFs in the communities where they work	Improved staff knowledge, skills and/or capability - advocacy skills and patient centredness	changing negative community attitudes towards disability
	Capability - multifaceted relationship building	Multi-faceted complex interrelationships between interventions that were aimed at individual PWD, groups of PWD, their family members and at the broad community, and the impact on PWD was therefore the result of such a multi-faceted approach.	Meeting client needs / improved client outcomes	The study showed that the impact of CRFs was not just the result of individual medical rehabilitation, but included aspects of community development, poverty reduction, social inclusion and equalisation of opportunities
		Multi-faceted impact on client outcomes: There were many complex interrelationships between interventions that were aimed at individual PWD, groups of PWD, their family members and at the broad community, and the impact on PWD was therefore the result of such a multi-faceted approach.
Ennion, L., & Rhoda, A. (2016).	Competence - referring to other therapies/supports	Refer patients with various disabilities to therapy or to the hospital.
	Capability - multifaceted relationship building	connect households with service delivery entities to ensure that citizens are provided with health care and social services in their communities
			Poor organisational outcomes - High staff turnover	Due to the poorly deﬁned roles, lack of training, and low remuneration, there is a high turnover of CHWs, and retention is a problem
			Poor organisational outcomes - High staff turnover	Due to the poorly deﬁned roles, lack of training, and low remuneration, there is a high turnover of CHWs, and retention is a problem The different members of the MDT all face very speciﬁc difﬁculties in providing quality rehabilitation services, but common challenges that arose across all disciplines were the effect of access to health services on quality of care, lack of MDT rehabilitation, the …
Forster, S., & Iacono, T. (2008).	Cability - complex communication skills	Communication for these participants was complex and difficult to encapsulate in words.
		Interactions occurred through a process whereby the DSWs ascribed meaning to the behaviours of the person with PID.
		The participants described their interactions with Daphena as having a strong emotional component, and involving a degree of attachment that they saw as being in conflict with their employing organisation’s view of professional conduct.	Poor staff relationships - Staff Conflict; poor organisational outcomes	Conflict: involving a degree of attachment that they saw as being in conflict with their employing organisation’s view of professional conduct.
		For the DSWs, touch was viewed as a basic human need, and communicated both affection and what was about to occur (e.g., being lifted from one place to another indicated an activity connected with the new place that the person was being moved to).	Poor staff relationships - Staff Conflict; poor organisational outcomes	Conflict: The DSWs viewed their interactions with Daphena also as counter to their employer’s policies on use of touch and conducting interactions using ageappropriate behaviours.
		The DSWs believed that their interactions were determined by what the person with PID responded to, such as playful voices, playful interactions, and sharing of toys.	Poor staff relationships - Staff Conflict; poor organisational outcomes	Conflict: Also evident was a tension related to differences between the DSWs’ beliefs about ageappropriateness and their employing organisation’s policy.
Gilmore, B., MacLachlan, M., McVeigh, J., McClean, C., Carr, S., Duttine, A., . . . Gupta, N. (2017).	Cability - Advocacy, empowerment skills	Workers should be multi-skilled, with clinical training, advocacy and empowerment skills,
	Competence - referring to other therapies/supports/wider health system	and the skills to navigate and refer within the wider health system.
	Competence - multiple therapeutic interventions	While workers may focus on either physical or mental health rehabilitation, it is necessary that all have minimal skills in both disciplines to ensure referrals.
		The delivering of quality services by the rehabilitation workforce in less resourced settings requires multi-sectoral coordination and supportive supervision.
		In order to maintain workforce competencies, there should be clear job descriptions, roles and responsibilities
	Supervision structure - trained supervisors	supportive supervision with trained supervisors
		The workforce delivering rehabilitation within communities should be comprised of individuals with disabilities and community lay workers
		appropriate support structures for workers, such as counselling services available for support staff
	Competence - referring to other therapies/supports/wider health system	Minimum training requirements of a community rehabilitation worker should incorporate aspects of disability identification, referral techniques, record keeping, case management,mental health referral mechanisms
	Capability - empowerment, advocacy, counselling skills	Community rehabilitation workers should be knowledgeable on the CBR Matrix as well as social protection and the possible contextual challenges within their area; basic counselling techniques; and community advocacy and empowerment techniques.
	Training approach - theory & practice	adequate training and refresher training that takes a rights-based approach encouraging problem-based learning through a mix of theory and practice
	Problem based learning
		To improve the distribution of community rehabilitation workers in less resourced settings, an integrated tier system that places workers in communities with links to more formalised services is necessary.
		To facilitate equitable access to community rehabilitation services, the workforce should be situated within community settings, with community ownership and participation throughout the design, selection and monitoring of workforce programmes. Mechanisms for feedback for both communities and the workforce need to be integrated into programmes, with a likely CBR focal person to monitor such initi…
Goodale, B., Spitz, S., Beattie, N., & Lin, I. (2007).	Training method - needs assessment	A needs assessment survey was distributed to TAs and AHPs across the WACHS to identify training priorities within the workforce. This assessment confirmed a widespread need for training. Specifically, clinical training for TAs in the area of paediatrics was identified as a priority.	Improved staff knowledge, skills and/or capability - staff satisfaction with training	Overall high levels of satisfaction with the training.
	Competency - Technical skills & knowledge relating to multiple disciplines	Sixteen TA training modules were developed to meet identified needs, had paediatric focus, and covered a range of allied health disciplines (speech pathology, occupational therapy and physiotherapy)
	Training method - technology	were developed to be appropriate for delivery by videoconference & as standalone modules that any AHP can teach into
	Training method - Video modules	A comprehensive training package for each module comprised a 1.5 hour presentation delivered via videoconference, presenter notes and participant handouts.
	Training approach - train the trainer	Each training package contained all the resources necessary for any AHP to present the module. Participant handouts included notes on the session content, learning activities, a TA assessment to be completed with on-site AHP supervisors, and module evaluation form.
	Training method - networking opportunities	Provided an opportunity for networking	Improved staff wellbeing - Feeling valued & belonging	Reduced feelings of isolation
	Assessment of competence	A priority of the initiative was the development of a training pathway for TAs toward a recognized qualification. A partnership between WACHS and the West Coast Technical and Further Education body (TAFE) linked elements of the training to the Certificate III Health Service Assistance (Allied Health Assistance). Where possible, training modules were matched to relevant units within the existing T…	Improved staff knowledge, skills and/or capability - technical knowledge	Just over half reported improved knowledge following the training. Many with > 2 years experience reported consolidation of knowledge.
	Recognised credentials	To date, eight TAs have enrolled and three have completed a Certificate III (Health Service Assistance - Allied Health Assistance). This is an important avenue for TAs. However, because most TAs work part-time (between one and 10 hours10), there are substantial costs associated with Certificate III enrolment, and recruiting TAs may be difficult10. It is not feasible for rural and remote health se…
		Therapy assistants are sometimes perceived to be a cheaper alternative workforce, or a panacea for allied health workforce shortages; however, as this work shows, this is not the case. Even though this project reduced the load on individual AHPs to train TAs, there are significant support requirements beyond Certificate III training or the WACSH/DSC TA Training Initiative in order to run successf…
Haines, D., Wright, J., & Comerasamy, H. (2018).
Hoyle, L., Brown, M., Donaldson, J., & Karatzias, T. (2017).	Capability - critical thinking and clinical judgement	Imaiso and Yamauchi (2009) study highlighted key areas that staff felt would be essential knowledge, skills, and attitudes required to carry out tracheal suctioning. These were: the anticipation of risk, the manner of handling an emergency situation, and the observations of a patient’s breathing. Imaiso and Yamauchi (2009) found that nurses needed to educate SCSWs in the risks of the intervention…	See below	See below
		Chadwick et al. (2002, p. 354) found anecdotal evidence that within SCSWs there was “fossilization of incorrect knowledge for both the appropriate and inappropriate management strategies employed during mealtimes may occur.” Part of the reasoning for this is that staff can become ﬁxed in their routine and then do not refer to management guidelines post initial training. This may also lead to inco…
	Training method - theory and practical
	Assessment of competence
	Training method - individualised training using modeling interventtions and personalised written guidelines	Information was given on the risks and difﬁculties and visual aids were used as part of the training and results from the client’s videoﬂuroscopic investigation were used to further enhance the training. The training was provided by speech and language therapists (SLTs) and it was individually tailored for clients and their speciﬁc carer. Guidelines were produced that were personalized for the in…
	Training method - education package delivered by specialist	It focused on the anatomy and physiology ofswallowing, signs ofdysphagia, recognition of swallowing difﬁculties, making referrals, and workshop activities looking at food textures and preparing thickened ﬂuids. The education involved PowerPoint presentations, group discussions, workshop activities, and a conﬁdential group discussion.
	Formal care plan	highlight that full written information from an employer as to when and how to carry out an ICI, in this case the use of rectal diazepam, should be provided by the completion of a comprehensive and individualized care plan and that adequate skills must be obtained by attending a recognized course.
	Recognised credentials	adequate skills must be obtained by attending a recognized course.
		They also highlight the importance of refresher courses or reassessment to ensure that SCSWs continue to remain competent.
	Professional development	also highlight the importance of refresher courses or reassessment to ensure that SCSWs continue to remain competent.
	Training method - theory and practical	it is vital that educational packages “accurately describe, demonstrate and observe required strategies, and the conditions under which these should occur” (Chadwick et al., 2002, p. 355) and further to this, they found that simpliﬁed, shorter guideline documents covering fewer more essential management strategies could increase knowledge of SCSWs.
			Improved staff knowledge, skills and/or capability - technical knowledge, confidence	Results indicated that there was an increase in conﬁdence reported after course attendance and this was maintained one month post training, however, conﬁdence scores did not change for the control group. There was a signiﬁcant difference in knowledge between the trained and control participants.
	Assessment of competence	Results showed that generally social care staff felt they required more knowledge about the medication to maintain client safety and to help act as an advocate at appointments. ... the most important competencies in relation to tracheal suctioning were identiﬁed as needing to understanding the risks, managing an emergency situation and observing a patient’s breathing. There was no information inc…		These articles help to support the view that education can increase knowledge and conﬁdence in providing ICIs.
		None of the studies addressed the level of knowledge or pre- vious backgrounds that SCSWs should have when being involved in being educated in the delivery of an ICI; however this needs to be considered when proposing that these individuals take on any form of ICI.		Within the studies in the review, there was no consistent method for evaluation and none of the studies evaluated the long-term impact of education or the impact it has had on the service users themselves.
		None of the studies addressed responsibility or accountability when SCSWs undertake ICIs once they have been educated in an ICI. They highlighted the need to consider legal aspects within the training. They suggested that consideration needs to be given to the issue of liability if the delivery of an ICI goes wrong and that this needs to be addressed prior to the commencement of an educational pr…
		Also there is no reference regarding who would be accountable: the individual practitioner, the employing organization, the provider of the education, or the provider of on-going supervision and review.
		The level of stafﬁng and education of SCSWs needs to be carefully considered to ensure the support required is available and the ICIs are effective.
		There also needs to be effective support from service managers, including emotional support, in order for SCSWs to carry out their work
Hussain, R., Wark, S., Muller, A., Ryan, P., & Parmenter, T. (2019).		recognition of the emotion work involved in support work roles	Client needs not adequately met - poor relationship with client + family	This lead to tension when the family, who the staﬀ felt had little current knowledge of the individual, made decisions that contradicted what the staﬀ felt was appropriate.
	Capability - emotional support	The discussion around family relationships highlighted an underlying conﬂict between staﬀ and family regarding who best knew the individual’s desires.	Poor staff wellbeing - Emotional Conflict	Sense of loss: Staﬀ expressed their own sense of loss, not related to the actual death of the person with intellectual disability, but when individuals were suddenly moved out of their long-term home and into a new facility. Many participants described how staﬀ had often worked with individuals for many years, decades in some cases, but this relationship was sometimes abruptly cut and they did no…
			Poor staff wellbeing - feeling under valued; Poor staff relationships	Participants reported that they felt sidelined and their opinions disregarded.
	Capability - advocacy	Staff were often expected by family and sometimes health professionals to act as the default decision maker regarding end-of-life and were looked to for guidance and advice.	Poor staff wellbeing - Emotional Conflict	Participants expressed their discomfort with this de facto role, as technically they do not have any such legal status, and noted how it changed their relationship with the individual.
Iacono, T., Davis, R., Humphreys, J., & Chandler, N. (2003).	Capability - advocacy	The problems rated by many respondents as occurring most frequently were reliance on support people during hospitalisation of the person with developmental disability in their care
		Most respondents (GPs) reported that continuity of a support person was a frequent problem or a problem now and then.
Iacono, T., Humphreys, J., Davis, R., & Chandler, N. (2004).	Capability - Decision making / Advocacy	These people indicated concerns about their own skills in taking on these responsibilities, for example, On a day-to-day basis, we’re having to make decisions about another person’s health and it’s that accountability stuff.. . maybe you think you’re not competent enough, to wonder whether I’m making the right decisions for people. They expressed frustration about not being informed about health …	Poor staff wellbeing - Emotional Conflict, Stress	Problems associated with accessing services, frustration and anger at discriminatory practices or poor attitudes, poor communication between health care providers and both people with developmental disability and support people, and extra duties or responsibilities borne when using health care services invariably resulted in stress for support worker
	Capability - Communication	The strongest sub-themes to emerge within patient management were GPs’ reliance on support workers or family members (12 documents), and concerns about management of people with communication difﬁculties (11 documents). One of the main reasons for reliance on support people was many patients’ communication problems.	Poor staff wellbeing - Stress, Burden/overwhelm	Two GPs acknowledged the potential burden on support people that resulted from the multitude of tasks.
	Competency - administration of paperwork	One particular source of stress, noted in the transcripts from the regional centre, and Towns 1 and 2, was conﬂict with GPs over their lack of understanding departmental policy, particularly in relation to signing forms. This problem apparently left these workers feeling caught in the middle of the GP’s refusal and their employer’s requirements.
		Reliance on support people appeared to be based on trust and conﬁdence in them, for example, We’ve done a few operations here on people from [name of institution] and they’ll often get the carer to come and sit with them at the start of their anaesthetics. They’re there at the time you put them to sleep and they’re there at recovery. So that continuity of people that are trusted is often importan…
	Capability - Relationship building (trust)	Trust also appeared to be the basis of phone consultations. In particular, two GPs mentioned conducting phone consultations with a support worker and a parent, respectively, as a means of overcoming problems of not being able to provide an appointment promptly or to avoid an extra burden on a parent because of her child’s problem behaviours. In these phone consultations, both diagnosis and manage…
	Capability - Relationship building (trust)	Problems in continuity of support people also raised concern, at least for one GP: an example ofone ofthe people in [name ofhouse] for instance they may not have the same carer each time they come, so what happens, and it happens not infrequently, is that my instructions are changed.
Lin, I., & Goodale, B. (2006).	Supervision structure - discission	Discussion on client progress and administration factors
	Supervision structure -observation of practice	Observation by the AHP of the therapy assistant conducting a therapy session two times per therapy program. At least one must be face to face, with further observation face to face, bu videoconference or video recording.
	Supervision structure - program demonstration	When a new therapy assistant program is given or there are significant changes to an existing program. This may be face to face or by video conferencing.
		See table on p4 Fig 1
	Supervision structure - clear systematic guidelines	Need to specify frequency, timetabling requirements & methods for supervision (face to face, telephone, videoconferencing, video recording), feedback. Use of personal supervision logs were particularly useful.
	Supervision structure - supervision is logged	Supervision logs served two purposes: to provide feedback to AHPs and therapy assistants on supervision PERFORMANCE and also on the AMOUNT of supervision provided/received.
	Supervision structure - supervisors are trained	3 hour introductory supervision training workshop for AHPs. Content devised from AHP needs analysis. Workshop then delivered with practical skills.
Mason, V., & Williams, V. (2017).	Capability - relationship building	Natural human-human interactions are extremely important to people with learning disabilities and those created within the therapeutic setting are likely to be no different.
	Capability - building trust	However, for these relationships to be effective the individual with learning disabilities must feel able to trust the therapist which will involve engaging with their own emotions.
		In the therapeutic literature, those providing everyday support to people with learning disabilities, support workers and PAs, are sometimes mentioned only in the context of being part of the problem. They are not seen as highly skilled and knowledgeable individuals who provide personal and emotional support to people with learning disabilities on a daily basis, and who can also support any thera…
	Capability - personal and emotional support	However, little work has been done to explore the knowledge and skills used by support workers and/or PAs in their counselling and therapeutic roles. A PhD study currently being completed by the first author, Victoria Mason, has attempted to begin filling this void by exploring how support workers and PAs “do” bereavement support for people with learning disabilities. Co-working with a small grou…	Poor staff wellbeing - Emotional Conflict, Stress	Yet they also expressed concern that they would be seen as being “unprofessional” in these actions, although feeling in many ways they still had not done enough for the person they were supporting.
	Capability - compassionate support	The professional literature rightly creates and supports the construct of “professional conduct” amongst support workers, but that construct is sometimes used in common parlance to create risk averse cultures, where professionals are assumed to keep an emotional distance from the people they support. Mason’s findings highlight the shift of outlook that needs to take place both within learning dis…	as above	as above
Moskos, M., & Isherwood, L. (2019).
	Capability - personal attributes and behaviours	Respondents from all informant groups most commonly identiﬁed that it was the ‘soft skills’ that a person held – their behaviours, attitudes and values – that was essential to the disability support worker role.
	Capability - personal attributes and behaviours	Soft skills seen as being particularly relevant in the disability sector included having a caring nature and being patient, honest, and empathetic. Having personal integrity, compassion, a sense of equity and social justice, as well as a passion for the work, were further attributes that were considered essential for highquality disability support provision.
		that these attributes and traits were innately inherent in a person and could not easily be acquired via formal disability training or qualiﬁcations
	Capability - relationship building	Good communication and relationship-building skills to be essential. These skills included the ability to establish rapport and to communicate eﬀectively with clients, family members and colleagues. Many of the people with disability interviewed particularly appreciated having workers who actively listened to them, promoted positive relationships between workers and clients, and involved them in …
	Competence - multiple practical and technical skills	Respondents also considered technical and practical competencies as essential skills for disability support workers to have. Being able to provide personal care, safe manual handling and behaviour support management	Improved staff knowledge, skills and/or capability - technical knowledge, confidence	Capability to provide safe care
	Competence - hygiene standards	Upholding hygiene standards, maintaining professional relationships and understanding legal and ethical standards were further technical competencies considered to be instrumental in disability support work.
	Competence - legal and ethical standards	Upholding hygiene standards, maintaining professional relationships and understanding legal and ethical standards were further technical competencies considered to be instrumental in disability support work.
	Capability - professional relationships	Indeed, the importance of support workers having appropriate skills and competencies to assist people with disability with their personal care and health care tasks was strongly highlighted in the interviews.
	Competence - enablement	Although technical competencies were considered to be essential, it was also seen as being important that a disability worker understand and promote an appropriate balance between doing things for their client when necessary and enabling them to become as independent as possible.
	Capability - responsive care, critical thinking, decision making	Overall, the impact of the NDIS on skills and competencies was perceived by respondents as largely revolving around the need for workers to be more responsive, take on greater personal responsibility for client–worker relationships and be able to tailor the support they provided to the clients’ needs and preferences.
	Capability - client focussed care	The emphasis of the NDIS on individualised funding and person-centred care was perceived by respondents to necessitate a shift away from task-oriented skills and competencies. Instead, a new focus on more client-focused, goal-orientated skills and competencies was emerging: more ﬂexible in their approach, and become more customer focused. This means workers now must look at what a customer wants …
		"The challenge will be…just making sure that they’re up to speed with the needs and the concerns of clients and families, and providing supports that meet those needs clearly and eﬀectively, and also helping the client to achieve what they want to achieve in life."
	Capability - risk management, decision making	The move to an individualised model of funding under the NDIS led to a perception by many respondents that decision-making activities around support provision would increasingly transfer from provider organisations to individual workers and their clients. It was therefore considered necessary for disability support workers (and particularly those under private employment arrangements) to develop …
	Competence - legal and ethical standards	The move to an individualised model of funding under the NDIS led to a perception by many respondents that decision-making activities around support provision would increasingly transfer from provider organisations to individual workers and their clients. It was therefore considered necessary for disability support workers (and particularly those under private employment arrangements) to develop …
	Competence - addressing multiple needs (multidisciplinary skills)	The NDIS was also felt to be leading to the need for more specialised skills in working with clients with particular needs and disability types. This was due to perceptions that disability support workers were increasingly working one-on-one with clients rather than in more traditional group-based settings.
	Capability - flexibilty	Disability workers were therefore seen as needing to exhibit ﬂexibility in the provision of individual client-centred support and also develop skills in supporting a range of people with disability including those with complex and multiple needs. So we see two types of change I guess, there’s a specialisation for individual needs and the multidisciplinary skill-set for specialisation across multi…
	Competence - business skills	Increased competitiveness within the disability sector. Respondents, therefore, considered that the roll-out of the scheme had required disability support workers to become more aware of organisational business needs and practices, and also develop an understanding of market principles. Staﬀ working directly with people with disability were also starting to be seen more and more as ‘the face’ of …	Improved organisaitonal outcomes	In this role, a worker’s skills and ability to provide quality services would contribute directly to organisational success under the NDIS.
		A greater emphasis on person-centred care under the NDIS led all respondent groups to perceive that workers would require higher levels of customer service skills. This included possessing an ability to market themselves in order to secure and maintain clients.
		Aligned to these issues, the matching of disability support workers to clients with similar attributes and interests was also identiﬁed as being a new development under the NDIS. This required workers to promote their values, abilities and skills directly to the client. Possessing a disability qualiﬁcation was no longer seen as being necessarily suﬃcient to gaining and keeping clients.
	Competence - customer service, person-centred care	These new skills and competencies included management and frontline skills, customer service, and professional relationships training and also a greater emphasis on person-centred practices and behaviour management
			Improved staff knowledge, skills and/or capability - Understanding of person centred care	Disability support workers conﬁrmed that the training they were undertaking had changed as a result of the NDIS; the skills and competencies this training taught included more of a focus on individualised person-centred care.
		However, opportunities for skill development and training were felt by many training organisations and disability service providers to have been negatively impacted by the introduction of the NDIS. This was perceived to be due to two related factors – a lack of availability of speciﬁc funding allocated to training and pricing structures within the scheme not suﬃciently covering the provision of w…	Reduced levels of knowledge, skills and confidence	As a direct consequence, many disability service providers were reported to be decreasing the amount of training they were providing to their workers or changing the mode of training so that more was provided online at reduced cost to the organisation. Consequently, concerns were expressed about the negative impacts this could have on the skills of the disability workforce and their ability to pr…
Narayan, J., Pratapkumar, R., & Reddy, S. P. (2017).	Training method - theory and practical	lecture discussions, case studies, demonstrations, working handson with children/adults with intellectual disabilities and group discussions
	Training method - Opportunity for clarification	Each day’s learning in class was made into a poster presentation by participants in groups the next day that served as a recap of the previous day’s learning as well as clarifying concerns before moving to the next content.
	Training method - creativity	The participants were encouraged to be innovative in composing small poems in Telugu (regional language) that described the role of community, importance of nutrition for good mental health, early intervention and the rights of persons with disabilities.
	Training method - practical observation	Between sessions, the trainers visited some of the villages to observe CRPs at work and facilitate their smooth functioning. The training was carried out by a team consisting of qualified professionals in psychiatry, early intervention, special education and community-based rehabilitation, psychologist, speech pathologist and professional social worker.
	Training method - teach, work, teach	The method used was ‘teach – work-teach – work: Each programme had three levels of training and each level lasted for 5 days. Between the levels, there was a gap of 3 months.
		The first level included content on elements of intellectual/developmental disabilities, basic screening and referral for assessment. fter the training, the participants were expected to go back to their villages and screen the babies and young children for risk factors using the tool and refer to their medical counterpart working in the village for further referral for diagnosis and intervention.
		In the second level, they were to report the screening experiences they had after the first phase implementation, including the number ofchildren screened, the strengths they felt and challenges they faced. The training content in the second phase included home management for self-help skills, management of problem behaviours and linkages to special service in the NHCs and schools. On completing …
		The last level included livelihood related input targeting the older individuals with intellectual disability and an overall comprehensive contentwithafocusonthe family andcommunity involvement.
	Formal assessment of competence	Each phase of the training programme had its own inbuilt evaluation systems. Each phase had a pretest and a post-test. The first session of the first phase had provision for appraising the attitude, interest and competencies of the prospective CRPs. This included written test in the form of multiple choice questions and brief open-ended questions followed by group discussions. After each training…	Improved Staff Wellbeing - self esteem	The CRPs were observed to have increased self-esteem.
		Careful selection of persons with disabilities from within the community was a major contributing factor in the success of the programme.
	Capability - personal attributes
		To function effectively within the system, the CRPs were to be linked to other service providers within the system. The CRPs were oriented to other services in the village and were interfaced with the early childhood centres called Aanganwadis in each village established by the Department of Women and Child Development, health workers of Department of Health and the inclusive education programme …
		needs to have bottom up drivers and top down support for DSW training and engagement to be successful in resource poor areas. Also needs signifiant number of community inputs and support systems for CDWs to function properly. NHCs were used by CRPs to have their meetings with beneficiaries in small groups in addition to the home visits that they carried out.	Improved client outcomes / needs met - improved relationships	it was observed that the CRPs played a critical role in ensuring the beneficiary was provided with follow-up services.
		The (do’s) and (don’ts) were clearly specified, so that they stay within the limits and respond appropriately to the referrals. For example, the CRPs were aware that their role was identification and referral and not making a diagnosis.
Venema, E., Vlaskamp, C., & Otten, S. (2018).		Overall, results highlighted the fact that volunteers were already playing a role in this ﬁrst step towards social integration, but that support workers believed that volunteers should not play a role in the physical integration of people with intellectual disabilities. There are several possible explanations for this discrepancy between what volunteers actually did and what was perceived by supp…
	Capability - decision making & managing risk	They may also have anticipated negative experiences because they felt highly responsible for their clients’ safety	Poor staff wellbeing - Emotional Conflict, Stress	Negative experiences of feeling highly responsible for client safety
		Second, support workers may have believed that volunteers should primarily play an assisting role in activities for people with intellectual disabilities, rather than taking the lead in initiating new activities.
Wark, S., Hussain, R., & Edwards, H. (2013).	Recognised Credential	However, the issue of aging is not recognized as being an essential or core unit of accredited training within these courses. A review of the disability training package was conducted (Community Services and Health Industry Training Accreditation Board, 2009), and while the emerging issue of aging with an intellectual disability was highlighted, the problem was not addressed. There is one relevan…
	Competence - ageing and disability	Ageing and disability
		Within rural areas, the numbers of disability and aging services have typically been very limited. The lack of other providers often results in disability organizations having to provide a majority of services without the opportunity to seek expert assistance or guidance from other support agencies. This problem can be resolved through economies of scale as can be seen within larger regional or m…
		Similarly, if they are the only disability provider in the area, the organization is not able to collaboratively work with other agencies who may ﬁnd themselves in a similar situation.
		While there may often be an aged care facility of some form in the local community, there are major logistical problems associated with the fact that aging and disability funding is split between different departments and different levels of government. These factors make collaborations between disability and aging service providers on shared clients extremely difﬁcult to coordinate.
		with rural services expected to carry the additional costs associated with servicing one person in isolation.
		Rural and remote providers remain at a signiﬁcant disadvantage in comparison with their city-based counterparts, who are able to either work collaboratively with similar organizations in their vicinity or have sufﬁcient client numbers to be able to provide an efﬁcient independent aging service model.
		It is worth noting that some providers believed that the level of collaboration between separate disability organizations had decreased substantially in the past 10 years. ... all organizations have been placed in a position where they are forced to compete for limited funding with their neighbor organizations....The introduction of competitive tendering was seen by some providers as a major dete…	[NOTE - unsure if this is contextually changed since introduction of my aged care and NDIS]
		The solution to the problem of isolation is often to use generic services, in which a person with an intellectual disability is inappropriately placed into a mainstream aged care facility that may have very limited understanding or knowledge of disability issues. However, there are not always places available even within mainstream aged care facilities, and attempting to maintain the person’s pla…
		Gaining support from the generic aged care services is contingent on being deemed eligible by a Commonwealth government-coordinated assessment (Department of Health and Ageing, 2006). While the guidelines for these assessments did not specify a minimum age for eligibility, service providers reported that premature aging of people with intellectual disability was not properly recognized and that i…
		Recruiting qualiﬁed and trained staff; and • Maintaining qualiﬁed and trained staff.
		cross-pollination of ideas and knowledge. Linked to key isssue of size of organisation & capacity to offer range of services / specialist supports.
Wark, S., Hussain, R., & Edwards, H. (2015).	Capability - advocacy	Many of the issues raised by the participants related to accessing generic community-based services or specialist medical support. Exemplar items for this theme include: advocating for clients to get appropriate medical care; gaining access to appropriate recreational and leisure activities in retirement such as day services programmes; accessing appropriate professional support; and advocating f…	Client needs met / Improved client outcomes	Gaining access to appropriate care
	Competence - Faciliate access to / refer to other services	It has been recognised that the planning of services for this group needs to be proactive and designed to deliberately facilitate access (Dodd et al.,2008).However,determining what services are appropriate, and then how to access them in Australia, is confused by the number of differing departments within the different levels of government that oversee service delivery for individuals ageing with…
		The situation becomes more convoluted when the issue of ageing becomes a factor, with the involvement of another Commonwealth department. The third tier of government in Australia, local councils, also provides generic, community-based, aged and disability services, such as day programmes.
		This separation and siloing of disability and aged-care services, between not just different government departments but also disparate levels of government, results in difficulties in both navigating and accessing the system
		Participants identified a number of items primarily related to a perception of an insufficiency of time to get the necessary or desired work tasks completed. Items identified by the panel in this thematic area included: dealing with personal frustration in not having sufficient time to meet individual needs; time constraints; assisting in increasing personal care needs; long distance travel requi…	Client needs not adequately met	Unable to meet needs of clients
		staff are now experiencing further pressure to also meet emerging health requirements of ageing clients without receiving any additional funding to meet these increased needs. This double impact of increasing paperwork requirements and increasing health needs of individuals, without any extra funding to complete either of these expected tasks, presents logistical difficulties for both direct care…	Poor staff wellbeing - emotional conflict, personal frustration	personal frustration
			Poor staff wellbeing - Workload, stress	Increasing expectations and workloads

## Sheet: Context Mechanism Outcome TS10
Reference	Governance concept or intervention studied	Enabling/disabling Context	Mechanisms
Authors, year, Title			ENABLERS	BARRIERS	SUMMARY MECHANISM	Description of Mechanism	Outcome / impact of governance intervention & mechanism
Antaki, C., & Webb, J. (2019). When the larger objective matters more: support workers' epistemic and deontic authority over adult service‐users. Sociology of Health & Illness, 41(8), 1549-1567. doi:10.1111/1467-9566.12964	Support worker capabilies			Epistemic authority - overriding a decision	Capability - Self reflection / awareness of self in decision making process with a person with disability	the support worker’s epistemic knowledge and rights: What they know, and how they think, about the overarching task they are engaged in puts them in a position to dismiss or over-ride service-user’s needs in the moment, often in the service of a possible longer-term beneﬁt.	Disengagement: The example below shows an occasion on which a service user with dementia, although signalling her receptivity to possible engagement via body posture and eye gaze, is entirely left out of an activity.
				Deontic authority – taking over	Capability - Self reflection / awareness of self in decision making process with a person with disability	In being in charge of a larger overarching project (or taking over that larger project), support workers can treat themselves as having license to reject or ignore the service-user’s proposal for an action on a smaller scale (e.g. some business that is not relevant to the success of the operation, or is not treated as relevant to an overarching activity). They do this in the following examples by…	Conflict: Again, an overarching institutional objective is in conﬂict with a local objective; will engaging in a conversation with Cameron, or allowing him to interject in non-transition relevant places, come at the cost of her institutional aim of teaching?
							Exclusion: "People with cognitive impairments’ low epistemic status, and dubious deontic authority, always put them at risk of exclusion. What we have shown here, with a small selection of what we think are telling examples, is that this is true even when the activity at hand has actually been chosen by the person, or is explicitly in their interests." [p1564]
Asher, L., Hanlon, C., Birhane, R., Habtamu, A., Eaton, J., Weiss, H. A., . . . De Silva, M. (2018). Community-based rehabilitation intervention for people with schizophrenia in Ethiopia (RISE): a 12 month mixed methods pilot study. BMC Psychiatry, 18(1), 250.	Support worker training & supervision; Enabling/disabling contexts
			Training method- practical learning, shadowing		Training method - Practical learning	They stressed the importance of practical training, shadowing existing CBR workers, and top-up training.
					Training method - Shaddowing
			Supervision structure of 1:1 and group		Supervision structure - 1:1 and group supervision	Both one-to-one and group supervision were recommended, with the latter being particularly helpful for overcoming difficulties.
		ENABLING CONTEXT - Safety precautions incorporated into training protocols e.g. risk assessment, provision of mobile phones, training to deal with challenging situations, and, where a risk is identified, joint visits with the superviso				Adequate safety procedures for CBR workers were an essential intervention for CBR to succeed (including risk assessment, provision of mobile phones, training to deal with challenging situations, and, where a risk is identified, joint visits with the supervisor).; It was decided to employ at least one male supervisor to maximise the safety ofCBR workers.
		ENABLING CONTEXT: Whole of community approach					Improved client outcomes: Our results indicate that community participation is likely to be essential for improving social inclusion, as well as having a role in improving medication adherence, reducing experiences of stigma and improving economic status.
Banks, S. (2016). "Knowing me, knowing you': Disability support worker as emotional mediator? Sexualities, 19(5-6), 659-676. doi:10.1177/1363460715620565	Support worker capabilities		Soft Skills around descision making / risk assessment / adapatability to client needs / client focussed / critical thinking		Capability - recognising & balancing client needs with professional role	The emotional extremity that confronted Vic shows that there is a great deal of emotion work expected of support workers, and a lack of trust in his capacity to make appropriate judgements. I argue, though, that the time when Vic was most supportive or most present to Ellie was when he stopped working, unconsciously instead recognizing her properly for the ﬁrst time. This is not a moment for whic…	Conflict: the conﬂicts inherent in being an enabler, a mentor, and a risk manager, negotiating emotion work and relationship mediation roles. Vic’s experience of this event drew attention to the tension at the heart of his work: the conﬂict between supporting Ellie to lead a rich life, while policing the border that keeps us safe from any possible transgressions.
			A support worker's inherent attributes may be more enabling here than training around meeting client needs		Capability - recognising inherent attributes may be more imporant in some instances than trained capabilities	This is not a moment for which training prepares people. His very unpreparedness allowed the recognition to take place.
			critical thinking/clinical judgement
				Lack of trust in capacity to make appropriate judgements	Capabilitiy - client relationship buliding	The emotional extremity that confronted Vic shows that there is a great deal of emotion work expected of support workers, and a lack of trust in his capacity to make appropriate judgements. I argue, though, that the time when Vic was most supportive or most present to Ellie was when he stopped working, unconsciously instead recognizing her properly for the ﬁrst time. This is not a moment for whic…
Bhattacharjya, S., & Lenker, J. (2019). Using Smartphones to Disseminate Video-Based Rehabilitation Training Materials in Resource-Poor Regions in India. Archives of Physical Medicine and Rehabilitation, 100 (10), e140.	Training methods		Training medium - Use of smartphone technology		Training method - Technology	1-hour baseline training on adaptive feeding strategies to support children with cerebral palsy, which included video modules and 30-minutes of hands-on practice. Intervention group also received smartphones pre-loaded with video demonstrations of the adaptive feeding strategies and were encouraged to apply the strategies with appropriate families over the study period.	Improved slef reported confidence: The intervention group reported increased self-conﬁdence and credibility with caregivers when offering mealtime suggestions that were supported by the smartphone videos. In contrast, the control group reported apprehension when making mealtime suggestions based solely on their memories of the baseline training.
			Training method - practical learning, shadowing		Training method - Video modules
					Training method - Shadowing
Bouchonville, M. F., Hager, B. W., Kirk, J. B., Qualls, C. R., & Arora, S. (2018). Endo echo improves primary care provider and community health worker self-efficacy in complex diabetes management in medically underserved communities. Endocrine Practice, 24(1), 40-46	Training methods & credentialling		Training method - case presentations		Training method - Case presentations	Case presentations and, to a lesser extent, didactic learning based on a best practices curriculum we developed around published clinical practice guidelines.	Large attendance rates and overall improved self reported self-efficacy among participants.
			Training content - designed around needs assessment		Training method - Needs assessment	Curriculum was adapted to reflect the needs of the community based on weekly feedback reports
			Training method - coaching		Training method - Coaching	CHWs were provided with coaching on how to provide teaching to patients regarding pharmalogic recommendations.
			Training method - facilitation		Training method - Faciliattion	Each session was moderated by an endocrinologist
			Training method - multidisciplinary input		Training method - Multidisciplinary input	Mutlidisciplinary - Each session was attended by a behavioral health specialist, pharmacist, social worker, diabetes educator, and CHW trainer.
			Training method - collaborative		Training method - Collaborative	Collaboration - At each session, Primary Care Practitioners & Community Health Workers presented de-identified case studies collaboratively over the network.
			Training method - opportunity for clarification		Training method - Opportunity for clarification	At the end of each session clarifying questions and recommendations were provided.
Bourke, J. A., Nunnerley, J. L., Sullivan, M., & Derrett, S. (2019). Relationships and the transition from spinal units to community for people with a first spinal cord injury: A New Zealand qualitative study. Disability & Health Journal, 12(2), 257-262	Support worker capabilities; Enabling/disabling contexts	ENABLING CONTEXT: Time to develop relationships & role boundaries		LACK OF Negotiaited Boundaries and understanding need to develop familiarity & negotiate respectful boundaries	Capabilitiy - client relationship buliding	Participants had to learn a new form of communication: “I'm not used to bossing people around; I'm used to doing it myself” Developing familiarity and boundaries with support workers was a new, uncertain experience. Participants in this study reported how they had to learn to negotiate the relationship with support workers once in the home, and described difﬁculty establishing ground rules with s…	Uncertainty
		DISABLING CONTEXT: Lack of consistency of staffing			Capability - negotiating boundaries	Having to develop new relationships every time support workers changed was a further challenge, and participants had to commence the process of developing familiarity and boundaries time and time again.	Disruption
							New skills
				Intrinsic attributes (personalities)	Capability - recognising inherent attributes may be more imporant in some instances than trained capabilities	Furthermore, the characteristics and personalities of the support workers inﬂuenced participants' experience, with some support workers requiring help from participants.
Bourne, J., Selman, M., & Hackett, S. (2020). Learning from support workers: Can a dramatherapy group offer a community provision to support changes in care for people with learning disabilities and mental health difficulties? British Journal of Learning Disabilities, 48(1), 59-68. doi:10.1111/bld.12312	Support worker capabilities; Enabling/disabling contexts		Soft skills ( playful & interactive)		Intervention - dramatherapy	Being playful with one another was discussed as encouraging a different way of supporting. By being interactive with one another through the use of play, drama and role-play it helped bonds to develop and broke down any hierarchical “us and them” status.	Break down hierarchical us and them status
		ENABLING CONTEXT: culture / relaxed, playful				The environment was discussed as being relaxed, playful and place where everyone felt supported so friendships could develop.	Facilitaed support networks between support staff
							Feeling valued & belonging - Two core concepts became clear in the analysis process—that of being “valued” and that of “belonging.” Participants spoke of feeling valued at the group whilst also valuing others who attended.
							a dramatherapy group can offer a place for support staff to spend time with a person they are supporting, get to know them, build a relationship and find extra support.
Brooker, J., Julian, J., Webber, L., Chan, J., Shawyer, F., & Meadows, G. (2013). Evaluation of an Occupational Mindfulness Program for Staff Employed in the Disability Sector in Australia. Mindfulness, 4(2), 122-136. doi:10.1007/s12671-012-0112-7	Support structures		Support intervention - mindefulness, meditation		Support intervention - Wellbeing strategies	A training-focused group meets once weekly for eight sessions, each of 2 h duration. The group work is largely experiential, with participants engaging in the core mindfulness practices, including mindfulness of breathing, body scan meditation and mindful stretching, sitting andwalking. These formal meditation methods are supported with informal activities such as a fivemindful breaths exercise a…	High value: Disability support workers rated the OM training program 9.5 and 8.5 out of 10 with regard to benefit to their work role and client interactions, respectively.
		ENABLING CONTEXT: Support intervention - mindefulness, meditation: organisational support in terms of time release, training provision & delivery of intervention/support to the workforce to take care of their mental health and workplace stress levels				The second essential component is the homework which participants are expected to undertake for approximately 40 min daily, for 6 days of the week. Home practice consists of ‘formal’ and ‘informal’ mindfulness practices, including mindfulness of breathing, gentle stretching exercises and mindfulness ofvarious daily activities such as eating or showering. Participants are provided with brief notes…	Change in attitudes and behaviours: In relation to changes in attitudes and behaviours directly attributed to the program, positive changes were reported for each domain by between 80 % and 90 % of support workers
							Improved recognition of stress & capacity to manage stress: Stress as assessed using the Perceived Stress Scale (PSS) and the Depression Anxiety Stress Scale (DASS-21) increased significantly from T1 (prior to commencement of the OM program) to T2 (immediately following completion of the 8-week OM program) for the total sample. 90 % of support workers and 79 % of managers reported a positive chan…
Chappell, P., & Johannsmeier, C. (2009). The impact of community based rehabilitation as implemented by community rehabilitation facilitators on people with disabilities, their families and communities within South Africa. Disability & Rehabilitation, 31(1), 7-13.	Support worker competencies & capabilities; Enabling/disabling contexts		Technical skills & knowledge in delivering practical interventions for PWD across multiple therapies/interventions		Competence - multiple therapeutic interventions	practical interventions such as home visits, exercises, assistive devices and training in activities of daily living (ADL).	This led to independence in ADL, increased social integration and mobility.
			Soft Skills in counselling, advisory roles		Capability - advisor & counselling roles	advice and counselling	CRFs address a major gap with regards the psychological needs of PWD
							counselling had an impact on PWD’s self-awareness (e.g. improved self-esteem, self-conﬁdence and acceptance of own disability) and helped develop partnerships between PWD and the CRF.
			Soft Skills in building relationships with clients		Capabilitiy - client relationship buliding	Multi-faceted complex interrelationships between interventions that were aimed at individual PWD, groups of PWD, their family members and at the broad community, and the impact on PWD was therefore the result of such a multi-faceted approach.	The good relationships developed between CRFs and PWD appeared to give PWD the necessary motivation and encouragement to achieve their own personal goals
			Soft skills in building relationships & connections with and between multiple people across multiple settings		Capability - multifaceted relationship building	CRFs were instrumental in forming groups of PWD.	As a result of being part of a group, many participants reported the beneﬁts of peer support and being able to share their experiences with others in similar circumstances
		ENABLING CONTEXT: Whole of community approach				Disability campaigns carried out by CRFs in the communities where they work	changing negative community attitudes towards disability
			Soft skills in building relationships & connections with and between multiple people across multiple settings		Capability - multifaceted relationship building	Multi-faceted complex interrelationships between interventions that were aimed at individual PWD, groups of PWD, their family members and at the broad community, and the impact on PWD was therefore the result of such a multi-faceted approach.	Multi-faceted impact on client outcomes: The study showed that the impact of CRFs was not just the result of individual medical rehabilitation, but included aspects of community development, poverty reduction, social inclusion and equalisation of opportunities
		ENABLING CONTEXT: Whole of community approach				Multi-faceted impact on client outcomes: There were many complex interrelationships between interventions that were aimed at individual PWD, groups of PWD, their family members and at the broad community, and the impact on PWD was therefore the result of such a multi-faceted approach.
Ennion, L., & Rhoda, A. (2016). Roles and challenges of the multidisciplinary team involved in prosthetic rehabilitation, in a rural district in South Africa. Journal of Multidisciplinary Healthcare, 9, 565-573.	Support worker competencies & capabilities; Enabling/disabling contexts		Having administrative (Skills & Knowledge) around how to refer to other therapies or hospital		Competence - referring to other therapies/supports	Refer patients with various disabilities to therapy or to the hospital.
			Soft skills (Connector / Relationship building) - connect with services		Capability - multifaceted relationship building	connect households with service delivery entities to ensure that citizens are provided with health care and social services in their communities
		ENABLING CONTEXT: Clear job descriptions, roles and responsibilities					Due to the poorly deﬁned roles, lack of training, and low remuneration, there is a high turnover of CHWs, and retention is a problem
		ENABLING CONTEXT: Provision of training					Due to the poorly deﬁned roles, lack of training, and low remuneration, there is a high turnover of CHWs, and retention is a problem
		DISABLING CONTEXT: high turnover of CHWs					Due to the poorly deﬁned roles, lack of training, and low remuneration, there is a high turnover of CHWs, and retention is a problem The different members of the MDT all face very speciﬁc difﬁculties in providing quality rehabilitation services, but common challenges that arose across all disciplines were the effect of access to health services on quality of care, lack of MDT rehabilitation, the …
Forster, S., & Iacono, T. (2008). Disability support workers' experience of interaction with a person with profound intellectual disability. Journal of Intellectual and Developmental Disability, 33(2), 137-147	Support worker capabilities; Enabling/disabling contexts		Having soft Skills such as the following complex communication skills		Cability - complex communication skills	Communication for these participants was complex and difficult to encapsulate in words.
			Ascription of meaning			Interactions occurred through a process whereby the DSWs ascribed meaning to the behaviours of the person with PID.
			Attachment			The participants described their interactions with Daphena as having a strong emotional component, and involving a degree of attachment that they saw as being in conflict with their employing organisation’s view of professional conduct.	Conflict: involving a degree of attachment that they saw as being in conflict with their employing organisation’s view of professional conduct.
			Touch			For the DSWs, touch was viewed as a basic human need, and communicated both affection and what was about to occur (e.g., being lifted from one place to another indicated an activity connected with the new place that the person was being moved to).	Conflict: The DSWs viewed their interactions with Daphena also as counter to their employer’s policies on use of touch and conducting interactions using ageappropriate behaviours.
			Age appropriateness			The DSWs believed that their interactions were determined by what the person with PID responded to, such as playful voices, playful interactions, and sharing of toys.	Conflict: Also evident was a tension related to differences between the DSWs’ beliefs about ageappropriateness and their employing organisation’s policy.
		ENABLING CONTEXT: Spending time with a client				The DSWs who participated in the present study further believed that people either could or could not communicate with a person with PID, and that this was a skill that could not be taught through formal training, but rather could only be learnt by spending time with that person.	Formal communciation training of little value: The DSWs perceived that the training they had received in communication was of little, if any, value
						A clear implication of the current study is the need to review communication training provided to DSWs who are supporting people with PID. In particular, there is a need to take into account their existing knowledge and skills prior to commencing training
		ENABLING CONTEXT: Valuing knowledge and exisiting skills				Many studies have focused on training DSWs but rarely has this training been preceded by any explicit exploration or recognition of the DSWs’ knowledge. Rather, the need for training would appear to have been based on the premise that the DSWsneeded either to be taught new skills that they did not already possess, or to have their existing skills enhanced.
Gilmore, B., MacLachlan, M., McVeigh, J., McClean, C., Carr, S., Duttine, A., . . . Gupta, N. (2017). A study of human resource competencies required to implement community rehabilitation in less resourced settings. Human Resources for Health, 15, 1-14. doi:10.1186/s12960-017-0240-1	Support worker capabilities, competencies, supervision, support structures & training; Enabling/disabling contexts methods		Soft Skills in advocacy, empowerment		Cability - Advocacy, empowerment skills	Workers should be multi-skilled, with clinical training, advocacy and empowerment skills,
			Having administrative (Skills & Knowledge) around how to refer to other therapies or hospital		Competence - referring to other therapies/supports/wider health system	and the skills to navigate and refer within the wider health system.
			Technical skills & knowledge in delivering mental and physical health interventions for PWD		Competence - multiple therapeutic interventions	While workers may focus on either physical or mental health rehabilitation, it is necessary that all have minimal skills in both disciplines to ensure referrals.
		ENABLING CONTEXT: multisectorial coordination				The delivering of quality services by the rehabilitation workforce in less resourced settings requires multi-sectoral coordination and supportive supervision.
						In order to maintain workforce competencies, there should be clear job descriptions, roles and responsibilities
		ENABLING CONTEXT: Clear job descriptions, roles and responsibilities
			Supervision method - trained supervisors		Supervision structure - trained supervisors	supportive supervision with trained supervisors
		ENABLING CONTEXT: Support worker workforce				The workforce delivering rehabilitation within communities should be comprised of individuals with disabilities and community lay workers
		ENABLING CONTEXT: Support worker wellbeing				appropriate support structures for workers, such as counselling services available for support staff
			Having administrative Skills & Knowledge around referrals, record keeping		Competence - referring to other therapies/supports/wider health system	Minimum training requirements of a community rehabilitation worker should incorporate aspects of disability identification, referral techniques, record keeping, case management,mental health referral mechanisms
			Having Soft Skills such as empowerment, counselling, advocacy		Capability - empowerment, advocacy, counselling skills	Community rehabilitation workers should be knowledgeable on the CBR Matrix as well as social protection and the possible contextual challenges within their area; basic counselling techniques; and community advocacy and empowerment techniques.
		ENABLING CONTEXT: Community rehabilitation workers should be knowledgeable on the ...possible contextual challenges within their area;
			Training approach is using both theory and practice		Training approach - theory & practice	adequate training and refresher training that takes a rights-based approach encouraging problem-based learning through a mix of theory and practice
			Professional development - refresher training is reommended
		ENABLING CONTEXT: multisectorial coordination / whole of community approach	Training method is using problem based learning		Problem based learning
						To improve the distribution of community rehabilitation workers in less resourced settings, an integrated tier system that places workers in communities with links to more formalised services is necessary.
		ENABILNG CONTEXT: Whole of community approach				To facilitate equitable access to community rehabilitation services, the workforce should be situated within community settings, with community ownership and participation throughout the design, selection and monitoring of workforce programmes. Mechanisms for feedback for both communities and the workforce need to be integrated into programmes, with a likely CBR focal person to monitor such initi…
Goodale, B., Spitz, S., Beattie, N., & Lin, I. (2007). Training rural and remote therapy assistants in Western Australia. Rural and Remote Health, 7(3), 37.	Support worker competencies, credentialling & training methods; Enabling/disabling contexts		Needs assessment to identify training priorities		Training method - needs assessment	A needs assessment survey was distributed to TAs and AHPs across the WACHS to identify training priorities within the workforce. This assessment confirmed a widespread need for training. Specifically, clinical training for TAs in the area of paediatrics was identified as a priority.	Overall high levels of satisfaction with the training.
			Training content covers a range of therapy modules to ensure skills and knowledge around a range of disciplines		Competency - Technical skills & knowledge relating to multiple disciplines	Sixteen TA training modules were developed to meet identified needs, had paediatric focus, and covered a range of allied health disciplines (speech pathology, occupational therapy and physiotherapy)
			Use of videoconference technology to deliver training		Training method - technology	were developed to be appropriate for delivery by videoconference & as standalone modules that any AHP can teach into
					Training method - Video modules	A comprehensive training package for each module comprised a 1.5 hour presentation delivered via videoconference, presenter notes and participant handouts.
			Train the trainer approach used in design of training package		Training approach - train the trainer	Each training package contained all the resources necessary for any AHP to present the module. Participant handouts included notes on the session content, learning activities, a TA assessment to be completed with on-site AHP supervisors, and module evaluation form.
			Opportunity for networking during training		Training method - networking opportunities	Provided an opportunity for networking	Reduced feelings of isolation
			Formalised Assessment of competence that articulates with formal recognised qualifications		Assessment of competence	A priority of the initiative was the development of a training pathway for TAs toward a recognized qualification. A partnership between WACHS and the West Coast Technical and Further Education body (TAFE) linked elements of the training to the Certificate III Health Service Assistance (Allied Health Assistance). Where possible, training modules were matched to relevant units within the existing T…	Just over half reported improved knowledge following the training. Many with > 2 years experience reported consolidation of knowledge.
			Formalised Assessment of competence that articulates with formal recognised qualifications and credentialling		Recognised credentials	To date, eight TAs have enrolled and three have completed a Certificate III (Health Service Assistance - Allied Health Assistance). This is an important avenue for TAs. However, because most TAs work part-time (between one and 10 hours10), there are substantial costs associated with Certificate III enrolment, and recruiting TAs may be difficult10. It is not feasible for rural and remote health se…
		ENABLING CONTEXT: Resourcing for AHPs to train TAs				Therapy assistants are sometimes perceived to be a cheaper alternative workforce, or a panacea for allied health workforce shortages; however, as this work shows, this is not the case. Even though this project reduced the load on individual AHPs to train TAs, there are significant support requirements beyond Certificate III training or the WACSH/DSC TA Training Initiative in order to run successf…
		ENABLING CONTEXT: AHPs involved in developing and delivering training packages
		ENABLING CONTEXT: project officer funded for life of project
Haines, D., Wright, J., & Comerasamy, H. (2018). Occupational Therapy Empowering Support Workers to Change How They Support People with Profound Intellectual and Multiple Disabilities to Engage in Activity. Journal of Policy & Practice in Intellectual Disabilities, 15(4), 295-306. doi:10.1111/jppi.12257	Enabling / Disabling contexts	ENABLING CONTEXT: Enablement Culture "Esther described a culture in the house which prioritized health needs over engagement"				An important feature of the case and inﬂuence on the direction of occupational therapy was how varying and conﬂicting cultures inﬂuenced how people were supported to engage in activity. Initially built as a National Health Service inpatient unit where people with intellectual disabilities and complex health needs were cared for by intellectual disability nurses and nursing assistants, Cavendish H…	Conflict: Strong conﬂicts were thus apparent, with some embracing Futures’ different ways of working and others struggling with or resistant to the shifting culture.
						Futures and house manager, Sue, explicitly positioned their service as “social care” rather than “health”,naming this “supported living”. In reality, practice seemed to be inﬂuenced by both this and the previous nursing-led, health needs-focused model.
		ENABLING / DISABLING CONTEXT - Leadership style (directive vs encouraging)				A second tension related to style of leadership and the rela- tive merits of a directive style of management versus a leadership style encouraging autonomy and initiative. Participants described previous directive management by nurses telling support workers what to do: initiative was described (including by Adam, himself one of the nurses) as not encouraged or valued. Sue, on the other hand, now…
						Situated between these models, participants referred repeatedly to lack of leadership, which seemed to affect the planning of support for engagement in activity.
Hoyle, L., Brown, M., Donaldson, J., & Karatzias, T. (2017). Invasive Clinical Intervention Education for Social Care Support Workers of Adults: A Review of the Current Literature. Journal of Policy & Practice in Intellectual Disabilities, 14(3), 240-250. doi:10.1111/jppi.12211	Support worker competencies, capabilites, credentialling, assessment of competence, continuing professional development, training methods & care plans; Enabling/disabling contexts				Capability - critical thinking and clinical judgement	Imaiso and Yamauchi (2009) study highlighted key areas that staff felt would be essential knowledge, skills, and attitudes required to carry out tracheal suctioning. These were: the anticipation of risk, the manner of handling an emergency situation, and the observations of a patient’s breathing. Imaiso and Yamauchi (2009) found that nurses needed to educate SCSWs in the risks of the intervention…	Chadwick et al. (2002, p. 354) found anecdotal evidence that within SCSWs there was “fossilization of incorrect knowledge for both the appropriate and inappropriate management strategies employed during mealtimes may occur.” Part of the reasoning for this is that staff can become ﬁxed in their routine and then do not refer to management guidelines post initial training. This may also lead to inco…
			For the administration of rectal diazepam involved a course in three parts: general awaremenss => theoretical & practical training => formal assessment.		Training method - theory and practical
					Assessment of competence
			Dysphagia management - Educational package where individualized training was provided to SCSWs, using instructional and modeling interventions and personalized written guidelines.		Training method - individualised training using modeling interventtions and personalised written guidelines	Information was given on the risks and difﬁculties and visual aids were used as part of the training and results from the client’s videoﬂuroscopic investigation were used to further enhance the training. The training was provided by speech and language therapists (SLTs) and it was individually tailored for clients and their speciﬁc carer. Guidelines were produced that were personalized for the in…
			Dysphagia management - A one-day dysphagia educational package delivered by an SLT.		Training method - education package delivered by specialist	It focused on the anatomy and physiology ofswallowing, signs ofdysphagia, recognition of swallowing difﬁculties, making referrals, and workshop activities looking at food textures and preparing thickened ﬂuids. The education involved PowerPoint presentations, group discussions, workshop activities, and a conﬁdential group discussion.
			Formal care plans - mechanical ventilation & rectal diazapam		Formal care plan	highlight that full written information from an employer as to when and how to carry out an ICI, in this case the use of rectal diazepam, should be provided by the completion of a comprehensive and individualized care plan and that adequate skills must be obtained by attending a recognized course.
			Credentialling		Recognised credentials	adequate skills must be obtained by attending a recognized course.
						They also highlight the importance of refresher courses or reassessment to ensure that SCSWs continue to remain competent.
			Ongoing professional development /refresher courses enable skills to be maintained		Professional development	also highlight the importance of refresher courses or reassessment to ensure that SCSWs continue to remain competent.
			Training participants should describe, demonstrate and observe strategies and the conditions under which these should occur		Training method - theory and practical	it is vital that educational packages “accurately describe, demonstrate and observe required strategies, and the conditions under which these should occur” (Chadwick et al., 2002, p. 355) and further to this, they found that simpliﬁed, shorter guideline documents covering fewer more essential management strategies could increase knowledge of SCSWs.
							Results indicated that there was an increase in conﬁdence reported after course attendance and this was maintained one month post training, however, conﬁdence scores did not change for the control group. There was a signiﬁcant difference in knowledge between the trained and control participants.
			Basline knowledge assessment is important to measure to ensure you can demonstrate safety		Assessment of competence	Results showed that generally social care staff felt they required more knowledge about the medication to maintain client safety and to help act as an advocate at appointments. ... the most important competencies in relation to tracheal suctioning were identiﬁed as needing to understanding the risks, managing an emergency situation and observing a patient’s breathing. There was no information inc…	These articles help to support the view that education can increase knowledge and conﬁdence in providing ICIs.
						None of the studies addressed the level of knowledge or pre- vious backgrounds that SCSWs should have when being involved in being educated in the delivery of an ICI; however this needs to be considered when proposing that these individuals take on any form of ICI.	Within the studies in the review, there was no consistent method for evaluation and none of the studies evaluated the long-term impact of education or the impact it has had on the service users themselves.
		DISABLING CONTEXT: lack of clear accountability & liability around training assessment				None of the studies addressed responsibility or accountability when SCSWs undertake ICIs once they have been educated in an ICI. They highlighted the need to consider legal aspects within the training. They suggested that consideration needs to be given to the issue of liability if the delivery of an ICI goes wrong and that this needs to be addressed prior to the commencement of an educational pr…
		DISABLING CONTEXT: lack of clear accountability & liability around training assessment				Also there is no reference regarding who would be accountable: the individual practitioner, the employing organization, the provider of the education, or the provider of on-going supervision and review.
		ENABLING CONTEXT: Staffing levels				The level of stafﬁng and education of SCSWs needs to be carefully considered to ensure the support required is available and the ICIs are effective.
		ENABLING CONTEXT: Supportive management				There also needs to be effective support from service managers, including emotional support, in order for SCSWs to carry out their work
Hussain, R., Wark, S., Muller, A., Ryan, P., & Parmenter, T. (2019). Personal relationships during end-of-life care: Support staff views of issues for individuals with intellectual disability. Research in Developmental Disabilities, 87, 21-30	Support worker capabilities; Enabling/disabling contexts	RURAL CONTEXT: Therefore, the rural and metropolitan data were compared to establish whether there was any major disparity in the reporting of issues. This analysis showed no patterns of consistent diﬀerences based on the location of participants, with similarities and overlaps in the identiﬁed issues across all sites.				recognition of the emotion work involved in support work roles	Conflict/tension: This lead to tension when the family, who the staﬀ felt had little current knowledge of the individual, made decisions that contradicted what the staﬀ felt was appropriate.
		DISABLING CONTEXT: Lack of respect for advocacy role / Advisor / lack of accountability / lack of clear boundaries	Soft skills (emotional support)		Capability - emotional support	The discussion around family relationships highlighted an underlying conﬂict between staﬀ and family regarding who best knew the individual’s desires.	Sense of loss: Staﬀ expressed their own sense of loss, not related to the actual death of the person with intellectual disability, but when individuals were suddenly moved out of their long-term home and into a new facility. Many participants described how staﬀ had often worked with individuals for many years, decades in some cases, but this relationship was sometimes abruptly cut and they did no…
							Participants reported that they felt sidelined and their opinions disregarded.
		DISABLING CONTEXT: Lack of respect for advocacy role / Advisor / lack of accountability / lack of clear boundaries	Soft skills (Advisor / Advocate)		Capability - advocacy	Staff were often expected by family and sometimes health professionals to act as the default decision maker regarding end-of-life and were looked to for guidance and advice.	CONFLICT: Participants expressed their discomfort with this de facto role, as technically they do not have any such legal status, and noted how it changed their relationship with the individual.
Iacono, T., Davis, R., Humphreys, J., & Chandler, N. (2003). GP and support people's concerns and priorities for meeting the health care needs of individuals with developmental disabilities: A metropolitan and non-metropolitan comparison. Journal of Intellectual and Developmental Disability, 28(4), 353-368.	Support worker capabilities; Enabling/disabling contexts	DISABLING CONTEXT: Lack of respect for advocacy role / Advisor / lack of accountability / lack of clear boundaries			Capability - decision making, advocacy	The problems rated by many respondents as occurring most frequently were reliance on support people during hospitalisation of the person with developmental disability in their care
		DISABLING CONTEXT: Inconsistency of staffing				Most respondents (GPs) reported that continuity of a support person was a frequent problem or a problem now and then.
Iacono, T., Humphreys, J., Davis, R., & Chandler, N. (2004). Health care service provision for country people with developmental disability: an Australian perspective. Research in Developmental Disabilities, 25(3), 265-284.	Support worker capabilities & competencies; Enabling/disabling contexts	DISABLING CONTEXT: Lack of respect for advocacy role / Advisor / lack of accountability / lack of clear boundaries			Capability - Decision making / Advocacy	These people indicated concerns about their own skills in taking on these responsibilities, for example, On a day-to-day basis, we’re having to make decisions about another person’s health and it’s that accountability stuff.. . maybe you think you’re not competent enough, to wonder whether I’m making the right decisions for people. They expressed frustration about not being informed about health …	STRESS & CONFLICT: Problems associated with accessing services, frustration and anger at dis- criminatory practices or poor attitudes, poor communication between health care providers and both people with developmental disability and support people, and extra duties or responsibilities borne when using health care services invariably resulted in stress for support worker
					Capability - Communication	The strongest sub-themes to emerge within patient management were GPs’ reliance on support workers or family members (12 documents), and concerns about management of people with communication difﬁculties (11 documents). One of the main reasons for reliance on support people was many patients’ communication problems.	BURDEN: Two GPs acknowledged the potential burden on support people that resulted from the multitude of tasks.
		ENABLING CONTEXT: Clear lines of communication		Competency lack of Administrative skills	Competency - administration of paperwork	One particular source of stress, noted in the transcripts from the regional centre, and Towns 1 and 2, was conﬂict with GPs over their lack of understanding departmental policy, particularly in relation to signing forms. This problem apparently left these workers feeling caught in the middle of the GP’s refusal and their employer’s requirements.
		ENABLING CONTEXT: Trust			Capability - Relationship building (trust)	Reliance on support people appeared to be based on trust and conﬁdence in them, for example, We’ve done a few operations here on people from [name of institution] and they’ll often get the carer to come and sit with them at the start of their anaesthetics. They’re there at the time you put them to sleep and they’re there at recovery. So that continuity of people that are trusted is often importan…
			Capability - Relationship building (trust)		Capability - Relationship building (trust)	Trust also appeared to be the basis of phone consultations. In particular, two GPs mentioned conducting phone consultations with a support worker and a parent, respectively, as a means of overcoming problems of not being able to provide an appointment promptly or to avoid an extra burden on a parent because of her child’s problem behaviours. In these phone consultations, both diagnosis and manage…
		ENABLING CONTEXT: Consistency of staffing				Problems in continuity of support people also raised concern, at least for one GP: an example ofone ofthe people in [name ofhouse] for instance they may not have the same carer each time they come, so what happens, and it happens not infrequently, is that my instructions are changed.
Lin, I., & Goodale, B. (2006). Improving the supervision of therapy assistants in Western Australia: the Therapy Assistant Project (TAP). Rural and Remote Health, 6(1), 45	Supervision; Enabling/disabling contexts		Supervision structure (discission)		Supervision structure - discission	Discussion on client progress and administration factors
			Supervision structure (observation of practice)		Supervision structure -observation of practice	Observation by the AHP of the therapy assistant conducting a therapy session two times per therapy program. At least one must be face to face, with further observation face to face, bu videoconference or video recording.
			Supervision structure (program demonstration)		Supervision structure - program demonstration	When a new therapy assistant program is given or there are significant changes to an existing program. This may be face to face or by video conferencing.
		ENABLING CONTEXT: Acknwoledging complexity of supervision context/work setting				See table on p4 Fig 1
			Guidelines for supervision are systematic, organised, clear & followed		Supervision structure - clear systematic guidelines	Need to specify frequency, timetabling requirements & methods for supervision (face to face, telephone, videoconferencing, video recording), feedback. Use of personal supervision logs were particularly useful.
			Supervision is logged		Supervision structure - supervision is logged	Supervision logs served two purposes: to provide feedback to AHPs and therapy assistants on supervision PERFORMANCE and also on the AMOUNT of supervision provided/received.
			Superisors are trained		Supervision structure - supervisors are trained	3 hour introductory supervision training workshop for AHPs. Content devised from AHP needs analysis. Workshop then delivered with practical skills.
Mason, V., & Williams, V. (2017). Enabling good emotional support for and with people with learning disabilities. Tizard Learning Disability Review, 22(3), 144-147. doi:10.1108/TLDR-04-2017-0017	Support worker capabilities; Enabling/disabling contexts		Soft Skills (Relationship building)		Capability - relationship building	Natural human-human interactions are extremely important to people with learning disabilities and those created within the therapeutic setting are likely to be no different.
			Soft Skills (Relationship building - Trust)		Capability - building trust	However, for these relationships to be effective the individual with learning disabilities must feel able to trust the therapist which will involve engaging with their own emotions.
		ENABLING CONTEXT - Valuing support worker knowledge and skills				In the therapeutic literature, those providing everyday support to people with learning disabilities, support workers and PAs, are sometimes mentioned only in the context of being part of the problem. They are not seen as highly skilled and knowledgeable individuals who provide personal and emotional support to people with learning disabilities on a daily basis, and who can also support any thera…
			Soft Skills (personal and emotional support)		Capability - personal and emotional support	However, little work has been done to explore the knowledge and skills used by support workers and/or PAs in their counselling and therapeutic roles. A PhD study currently being completed by the first author, Victoria Mason, has attempted to begin filling this void by exploring how support workers and PAs “do” bereavement support for people with learning disabilities. Co-working with a small grou…	CONFLICT: Yet they also expressed concern that they would be seen as being “unprofessional” in these actions, although feeling in many ways they still had not done enough for the person they were supporting.
				Soft Skills ( compassionate support Vs professional conduct)	Capability - compassionate support	The professional literature rightly creates and supports the construct of “professional conduct” amongst support workers, but that construct is sometimes used in common parlance to create risk averse cultures, where professionals are assumed to keep an emotional distance from the people they support. Mason’s findings highlight the shift of outlook that needs to take place both within learning dis…	CONFLICT: Yet they also expressed concern that they would be seen as being “unprofessional” in these actions, although feeling in many ways they still had not done enough for the person they were supporting.
Moskos, M., & Isherwood, L. (2019). Individualised funding and its implications for the skills and competencies required by disability support workers in Australia. Labour & Industry-a Journal of the Social and Economic Relations of Work, 29(1), 34-51. doi:10.1080/10301763.2018.1534523	Support worker capabilities & competencies; Enabling/disabling contexts
			Internal attributes (behaviours, attitudes and values)		Capability - personal attributes and behaviours	Respondents from all informant groups most commonly identiﬁed that it was the ‘soft skills’ that a person held – their behaviours, attitudes and values – that was essential to the disability support worker role.
			Internal attributes (behaviours, attitudes and values)		Capability - personal attributes and behaviours	Soft skills seen as being particularly relevant in the disability sector included having a caring nature and being patient, honest, and empathetic. Having personal integrity, compassion, a sense of equity and social justice, as well as a passion for the work, were further attributes that were considered essential for highquality disability support provision.	High quality disability support provision
						that these attributes and traits were innately inherent in a person and could not easily be acquired via formal disability training or qualiﬁcations
			Soft Skills (relationship building)		Capability - relationship building	Good communication and relationship-building skills to be essential. These skills included the ability to establish rapport and to communicate eﬀectively with clients, family members and colleagues. Many of the people with disability interviewed particularly appreciated having workers who actively listened to them, promoted positive relationships between workers and clients, and involved them in …
			Technical Skills & Knowledge (personal care, manual handling, behaviour support maangement)		Competence - multiple practical and technical skills	Respondents also considered technical and practical competencies as essential skills for disability support workers to have. Being able to provide personal care, safe manual handling and behaviour support management	Safe care
					Competence - hygiene standards	Upholding hygiene standards, maintaining professional relationships and understanding legal and ethical standards were further technical competencies considered to be instrumental in disability support work.	Instrumental in disability support work
					Competence - legal and ethical standards	Upholding hygiene standards, maintaining professional relationships and understanding legal and ethical standards were further technical competencies considered to be instrumental in disability support work.
					Capability - professional relationships	Indeed, the importance of support workers having appropriate skills and competencies to assist people with disability with their personal care and health care tasks was strongly highlighted in the interviews.
			Technical Skills & Knowledge (Enablement)		Competence - enablement	Although technical competencies were considered to be essential, it was also seen as being important that a disability worker understand and promote an appropriate balance between doing things for their client when necessary and enabling them to become as independent as possible.
			Soft Skills (descision making / risk assessment / Adapatability to client needs/client focussed competencies/critical thinking//clinical judgement)		Capability - responsive care, critical thinking, decision making	Overall, the impact of the NDIS on skills and competencies was perceived by respondents as largely revolving around the need for workers to be more responsive, take on greater personal responsibility for client–worker relationships and be able to tailor the support they provided to the clients’ needs and preferences.
			Soft Skills (descision making / risk assessment / Adapatability to client needs/client focussed competencies/critical thinking//clinical judgement)		Capability - client focussed care	The emphasis of the NDIS on individualised funding and person-centred care was perceived by respondents to necessitate a shift away from task-oriented skills and competencies. Instead, a new focus on more client-focused, goal-orientated skills and competencies was emerging: more ﬂexible in their approach, and become more customer focused. This means workers now must look at what a customer wants …	The challenge will be…just making sure that they’re up to speed with the needs and the concerns of clients and families, and providing supports that meet those needs clearly and eﬀectively, and also helping the client to achieve what they want to achieve in life.
			Soft Skills (Descision making and managing risks)		Capability - risk management, decision making	The move to an individualised model of funding under the NDIS led to a perception by many respondents that decision-making activities around support provision would increasingly transfer from provider organisations to individual workers and their clients. It was therefore considered necessary for disability support workers (and particularly those under private employment arrangements) to develop …
			Management skills & knoweldge (Legal, ethical and best practice)		Competence - legal and ethical standards	The move to an individualised model of funding under the NDIS led to a perception by many respondents that decision-making activities around support provision would increasingly transfer from provider organisations to individual workers and their clients. It was therefore considered necessary for disability support workers (and particularly those under private employment arrangements) to develop …
			Technical skills & knowledge (Specialisation & multidisciplinary specialisation)		Competence - addressing multiple needs (multidisciplinary skills)	The NDIS was also felt to be leading to the need for more specialised skills in working with clients with particular needs and disability types. This was due to perceptions that disability support workers were increasingly working one-on-one with clients rather than in more traditional group-based settings.
					Capability - flexibilty	Disability workers were therefore seen as needing to exhibit ﬂexibility in the provision of individual client-centred support and also develop skills in supporting a range of people with disability including those with complex and multiple needs. So we see two types of change I guess, there’s a specialisation for individual needs and the multidisciplinary skill-set for specialisation across multi…
			Management Skills & Knowledge (Business management)		Competence - business skills	Increased competitiveness within the disability sector. Respondents, therefore, considered that the roll-out of the scheme had required disability support workers to become more aware of organisational business needs and practices, and also develop an understanding of market principles. Staﬀ working directly with people with disability were also starting to be seen more and more as ‘the face’ of …	In this role, a worker’s skills and ability to provide quality services would contribute directly to organisational success under the NDIS.
			Management Skills & Knowledge (Customer service)			A greater emphasis on person-centred care under the NDIS led all respondent groups to perceive that workers would require higher levels of customer service skills. This included possessing an ability to market themselves in order to secure and maintain clients.
						Aligned to these issues, the matching of disability support workers to clients with similar attributes and interests was also identiﬁed as being a new development under the NDIS. This required workers to promote their values, abilities and skills directly to the client. Possessing a disability qualiﬁcation was no longer seen as being necessarily suﬃcient to gaining and keeping clients.
			Training (Content - Person centred care / customer service focus)		Competence - customer service, person-centred care	These new skills and competencies included management and frontline skills, customer service, and professional relationships training and also a greater emphasis on person-centred practices and behaviour management
		ENABLING CONTEXT: NDIS changes resulted in change to focus of training to more patient centred approach					Disability support workers conﬁrmed that the training they were undertaking had changed as a result of the NDIS; the skills and competencies this training taught included more of a focus on individualised person-centred care.
		DISABLING CONTEXT: lack of funding allocated to training & pricing structures insufficient for covering provision of workforce training				However, opportunities for skill development and training were felt by many training organisations and disability service providers to have been negatively impacted by the introduction of the NDIS. This was perceived to be due to two related factors – a lack of availability of speciﬁc funding allocated to training and pricing structures within the scheme not suﬃciently covering the provision of w…	As a direct consequence, many disability service providers were reported to be decreasing the amount of training they were providing to their workers or changing the mode of training so that more was provided online at reduced cost to the organisation.
							Consequently, concerns were expressed about the negative impacts this could have on the skills of the disability workforce and their ability to provide quality care.
Narayan, J., Pratapkumar, R., & Reddy, S. P. (2017). Community managed services for persons with intellectual disability: Andhra Pradesh experience. Journal of Intellectual Disabilities, 21(3), 248-258.	Training methods & assessment of competence; Enabling/disabling contexts		Training (methods) - mixture of case studies, lectures, demonstrations, hands on, group discussions)		Training method - theory and practical	lecture discussions, case studies, demonstrations, working handson with children/adults with intellectual disabilities and group discussions
					Training method - Opportunity for clarification	Each day’s learning in class was made into a poster presentation by participants in groups the next day that served as a recap of the previous day’s learning as well as clarifying concerns before moving to the next content.
					Training method - creativity	The participants were encouraged to be innovative in composing small poems in Telugu (regional language) that described the role of community, importance of nutrition for good mental health, early intervention and the rights of persons with disabilities.
			Training (method - practical observation)		Training method - practical observation	Between sessions, the trainers visited some of the villages to observe CRPs at work and facilitate their smooth functioning. The training was carried out by a team consisting of qualified professionals in psychiatry, early intervention, special education and community-based rehabilitation, psychologist, speech pathologist and professional social worker.
			Training (method & content -t each work teach)		Training method - teach, work, teach	The method used was ‘teach – work-teach – work: Each programme had three levels of training and each level lasted for 5 days. Between the levels, there was a gap of 3 months.
						The first level included content on elements of intellectual/developmental disabilities, basic screening and referral for assessment. fter the training, the participants were expected to go back to their villages and screen the babies and young children for risk factors using the tool and refer to their medical counterpart working in the village for further referral for diagnosis and intervention.
						In the second level, they were to report the screening experiences they had after the first phase implementation, including the number ofchildren screened, the strengths they felt and challenges they faced. The training content in the second phase included home management for self-help skills, management of problem behaviours and linkages to special service in the NHCs and schools. On completing …
						The last level included livelihood related input targeting the older individuals with intellectual disability and an overall comprehensive contentwithafocusonthe family andcommunity involvement.
			Formal assessment of competence using a test and case presentations		Formal assessment of competence	Each phase of the training programme had its own inbuilt evaluation systems. Each phase had a pretest and a post-test. The first session of the first phase had provision for appraising the attitude, interest and competencies of the prospective CRPs. This included written test in the form of multiple choice questions and brief open-ended questions followed by group discussions. After each training…	The CRPs were observed to have increased self-esteem.
			Recruitment of participants based on attributes		Capability - personal attributes		Careful selection of persons with disabilities from within the community was a major contributing factor in the success of the programme.
		ENABILNG CONTEXT: Multisectoral coordinatoion / links with other services and professional support				To function effectively within the system, the CRPs were to be linked to other service providers within the system. The CRPs were oriented to other services in the village and were interfaced with the early childhood centres called Aanganwadis in each village established by the Department of Women and Child Development, health workers of Department of Health and the inclusive education programme …
		ENABILNG CONTEXT: Whole of community approach				needs to have bottom up drivers and top down support for DSW training and engagement to be successful in resource poor areas. Also needs signifiant number of community inputs and support systems for CDWs to function properly.	Through the CRPs, 3671 children with delayed development were identified and mobilized for assessment and provided with required support through qualified professionals. It was observed that the CRPs played a critical role in ensuring the beneficiary was provided with follow-up services. NHCs were used by CRPs to have their meetings with beneficiaries in small groups in addition to the home visit…
		ENABLING CONTEXT: Clear Boundaries				The (do’s) and (don’ts) were clearly specified, so that they stay within the limits and respond appropriately to the referrals. For example, the CRPs were aware that their role was identification and referral and not making a diagnosis.
Venema, E., Vlaskamp, C., & Otten, S. (2018). The role of volunteers in the social integration of people with intellectual disabilities. Research and Practice in Intellectual and Developmental Disabilities, 5(2), 154-167. doi:10.1080/23297018.2018.1443022	Support worker capabilities; Enabling/disabling contexts	ENABLING CONTEXT: Clear Boundaries / accountability				Overall, results highlighted the fact that volunteers were already playing a role in this ﬁrst step towards social integration, but that support workers believed that volunteers should not play a role in the physical integration of people with intellectual disabilities. There are several possible explanations for this discrepancy between what volunteers actually did and what was perceived by supp…
				Skills (decision making & managing risk); LINK WITH CLEAR BOUNDARIES	Capability - decision making & managing risk	They may also have anticipated negative experiences because they felt highly responsible for their clients’ safety	Negative experiences
						Second, support workers may have believed that volunteers should primarily play an assisting role in activities for people with intellectual disabilities, rather than taking the lead in initiating new activities.
Wark, S., Hussain, R., & Edwards, H. (2013). Rural and Remote Area Service Provision for People Aging With Intellectual Disability. Journal of Policy & Practice in Intellectual Disabilities, 10(1), 62-70. doi:10.1111/jppi.12017	Support worker competencies & capabilities; Enabling/disabling contexts		Training (content - specialist to ageing & disability)	Formal qualifications not offered & Lack of entry requirements into the industry (such as a minimum of Certiﬁcate III in aged or disability care);	Recognised Credential	However, the issue of aging is not recognized as being an essential or core unit of accredited training within these courses. A review of the disability training package was conducted (Community Services and Health Industry Training Accreditation Board, 2009), and while the emerging issue of aging with an intellectual disability was highlighted, the problem was not addressed. There is one relevan…
			Skills (specialist - ageing and disability)		Competence - ageing and disability	Ageing and disability
		ENABLING / DISABLING CONTEXT: Size of organisation / service & capacity to offer specialist services				Within rural areas, the numbers of disability and aging services have typically been very limited. The lack of other providers often results in disability organizations having to provide a majority of services without the opportunity to seek expert assistance or guidance from other support agencies. This problem can be resolved through economies of scale as can be seen within larger regional or m…
						Similarly, if they are the only disability provider in the area, the organization is not able to collaboratively work with other agencies who may ﬁnd themselves in a similar situation.
		DISABLING CONTEXT: Fractured funding systems				While there may often be an aged care facility of some form in the local community, there are major logistical problems associated with the fact that aging and disability funding is split between different departments and different levels of government. These factors make collaborations between disability and aging service providers on shared clients extremely difﬁcult to coordinate.
						with rural services expected to carry the additional costs associated with servicing one person in isolation.
		Coupled with RURAL disabling environment of size of organisations				Rural and remote providers remain at a signiﬁcant disadvantage in comparison with their city-based counterparts, who are able to either work collaboratively with similar organizations in their vicinity or have sufﬁcient client numbers to be able to provide an efﬁcient independent aging service model.
		DISABLING CONTEXT (IN RURAL): competitive aged care funding (competeitive funding arrangements that financially disincentivise collaboration between small organsiations in rural settings)				It is worth noting that some providers believed that the level of collaboration between separate disability organizations had decreased substantially in the past 10 years. ... all organizations have been placed in a position where they are forced to compete for limited funding with their neighbor organizations....The introduction of competitive tendering was seen by some providers as a major dete…	[NOTE - unsure if this is contextually changed since introduction of my aged care and NDIS]
		DISABLING CONTEXT (IN RURAL): use of generic aged care facilities where specialist care is needed				The solution to the problem of isolation is often to use generic services, in which a person with an intellectual disability is inappropriately placed into a mainstream aged care facility that may have very limited understanding or knowledge of disability issues. However, there are not always places available even within mainstream aged care facilities, and attempting to maintain the person’s pla…
		DISABLNG CONTEXT IN RURAL: Inflexibilty n aged care funding e.g. Age restrictions for eligibility for aged care services				Gaining support from the generic aged care services is contingent on being deemed eligible by a Commonwealth government-coordinated assessment (Department of Health and Ageing, 2006). While the guidelines for these assessments did not specify a minimum age for eligibility, service providers reported that premature aging of people with intellectual disability was not properly recognized and that i…
		DISABLING CONTEXT IN RURAL: Consistency of staffing				Recruiting qualiﬁed and trained staff; and • Maintaining qualiﬁed and trained staff.
		DISABLING CONTEXT IN RURALLimited opportunities for staff networking				cross-pollination of ideas and knowledge. Linked to key isssue of size of organisation & capacity to offer range of services / specialist supports.
Wark, S., Hussain, R., & Edwards, H. (2015). Assisting individuals ageing with learning disability: support worker perspectives. Tizard Learning Disability Review, 20(4), 213-222. doi:10.1108/TLDR-02-2015-0008	Support worker competency & capability; Enabling/disabling contexts		Skills (advocacy) / Advisor / Advocate		Capability - advocacy	Many of the issues raised by the participants related to accessing generic community-based services or specialist medical support. Exemplar items for this theme include: advocating for clients to get appropriate medical care; gaining access to appropriate recreational and leisure activities in retirement such as day services programmes; accessing appropriate professional support; and advocating f…	Gaining access to appropriate care
			Skills (administrative) [need for]		Competence - Faciliate access to / refer to other services	It has been recognised that the planning of services for this group needs to be proactive and designed to deliberately facilitate access (Dodd et al.,2008).However,determining what services are appropriate, and then how to access them in Australia, is confused by the number of differing departments within the different levels of government that oversee service delivery for individuals ageing with…
		DISABLING CONTEXT: Complex funding models				The situation becomes more convoluted when the issue of ageing becomes a factor, with the involvement of another Commonwealth department. The third tier of government in Australia, local councils, also provides generic, community-based, aged and disability services, such as day programmes.
						This separation and siloing of disability and aged-care services, between not just different government departments but also disparate levels of government, results in difficulties in both navigating and accessing the system
		DISABLING CONTEXT: time constraints to meet individual needs of clients				Participants identified a number of items primarily related to a perception of an insufficiency of time to get the necessary or desired work tasks completed. Items identified by the panel in this thematic area included: dealing with personal frustration in not having sufficient time to meet individual needs; time constraints; assisting in increasing personal care needs; long distance travel requi…	Unable to meet needs of clients
		DISABLING CONTEXT: increased complexity of client needs with reduced resourcing				staff are now experiencing further pressure to also meet emerging health requirements of ageing clients without receiving any additional funding to meet these increased needs. This double impact of increasing paperwork requirements and increasing health needs of individuals, without any extra funding to complete either of these expected tasks, presents logistical difficulties for both direct care…	personal frustration
							Increasing expectations and workloads
		DISABLING CONTEXT: staffing levels
