# Supplementary material for: Models of Governance of Disability Therapy Support Workers in Rural and Remote Settings: A Systematic Scoping Review
Source: Int J Environ Res Public Health. 2024 May 28;21(6):693. doi: 10.3390/ijerph21060693 (PMC11203588; doi:10.3390/ijerph21060693)
Supplement: Supplementary file 1 [file ijerph-21-00693-s001.zip › DTSW Additional File S2.xlsx]

## Sheet: Evidence synthesis
NO	STUDY		STUDY CHARACTERISTICS								EVIDENCE QUALITY			DRIVERS	PHILOSOPHY	CONTEXT		INDICATORS FOR SUCCESS	OUTCOMES MEASURED	OUTCOMES / IMPACT ACHIEVED	MECHANISMS		RELATIONSHIP / LOGIC MODEL REFLECTION				COMMENTS
NUMBER	REFERENCE	ABSTRACT	Country	Rurality (use author's words to describe)	Type of support worker (use author words to describe)	Allied Health Field (if applicable - use author words to describe)	Description of the governance activity / intervention / model / framework (brief summary e.g. education / training)	Type of Evidence (use dropdown box)	Type of evidence (other - describe)	Study design (description of methods)	Appraisal tool used (use dropdown box)	Appraisal comments (what is missing according to appraisal tool)	Quality rating (use dropdown box - low = most (3/4) of checlkist not adhered to; moderate = half of checklist adhered to; high = most (3/4) of checklist adhered to)	What have the authors described as the reason for undertaking this research / writing this article? What undertlying needs are the authors trying to address (e.g. client safety, access to care etc.)	Describe the lens with which the article is written e.g. does the article use a social model of disability lens; an ICF participation & inclusion lens; or does it usemedical / health / other lens?	Describe the context in which the governance intervention / model was administered (e.g. emerging economy; remote supervision; ratio of qualified to support staff etc.)	Identify the core components of the governance activity / model in detail (e.g. 1:1 tele-supervision weekly between professional & assistamt, a one off training session on x,y,z topic, education etc.)	What are the authors trying to achieve? How do they define whether they have achieved this? [this should reflect drivers]	What measures have they used to identify or measure impact? E.g. satisfaction, perceived improvement in skills/knowledge, perceptions of improved support, objective outcome measures for skill/knowledge acquisition, risk measures etc.	Describe the impact of the activity /intervention / model	What facilitated the attainment of impact / desired outcomes? (e.g. frequency of training/supervision; content of training; mode of delivery of training (online/in person); personal qualities of support worker such as compassion etc.)	What prevented (barriers) attainment of impact/desired outcomes? (e.g. lack of frequency; lack of engagement; personal qualities etc.)	How well did the intervention / model / activity itself reflect the identified drivers/reasons for the study/intervention/model?	How well did the measures of success / impact reflect the reasons for the study (drivers)?	Which contextual elements most strongly influenced the outcomes/impact?	What mechanisms do you think most strongly influenced the outcomes/impact?	Any other thoughts / comments
	Antaki, C. and J. Webb (2019). "When the larger objective matters more: support workers' epistemic and deontic authority over adult service‐users." Sociology of Health & Illness 41(8): 1549-1567.	We report on how support workers sometimes over‐ride the wishes of people living with cognitive impairments. This can happen when they are both involved in some project (such as an institutionally‐managed game, a physical journey, an educational activity and so on). The support worker might use their deontic authority (to propose, decide or announce future actions) to do things that advance the o…
	Connell, T. and V. Hodges (2009). "Parents' Views of Psychological Services for Children with a Disability." Australian Educational and Developmental Psychologist, The 26(2): 127-137.	The greater risk of mental health issues for all members of a family when a child has a physical disability is well established. Families' views of the type of psychological services that will be most helpful were surveyed. Parents of 69 children with physical disabilities (primarily cerebral palsy) completed a postal survey of psychological issues they had experienced in the past, value of any h…
	Mary, N. L. (2007). "An approach to learning about social work with people with disabilities." Journal of Social Work in Disability & Rehabilitation 6(1/2): 1-22.	The author shares some practice experience and personal reflection on her introduction to working with people with disabilities. Recognizing that the construct of 'disability' is in the eye of the beholder, she shares an outline for one approach to an introductory course in working with people with physical, cognitive and developmental, and psychiatric disabilities. Common themes in practice and …
	Philpott, S. C. (2018). "Early Childhood Development: the Disability Policy and its implications for occupational therapists." South African Journal of Occupational Therapy 48(3): 58-61.	The White Paper on the Rights of Persons with Disabilities encapsulates the vision not only for persons with disabilities in South Africa, but for every member of a diverse society. This paper discusses the vision of inclusion and mainstreaming contained in the White Paper and critiques the specific provisions for early childhood development, exploring their implications for training and practice…
	Caffery, L. J., et al. (2018). "How telehealth facilitates the provision of culturally appropriate healthcare for Indigenous Australians." Journal of Telemedicine and Telecare 24(10): 676-682.	Introduction The aim of this study was to explore how telehealth facilitates or impedes the provision of culturally appropriate healthcare to Indigenous Australians from the perspective of staff at an Aboriginal Community Controlled Health Service (ACCHS). Methods An exploratory qualitative study was performed. Semi-structured interviews were conducted with nine ACCHS staff. Interview transcripts…

## Sheet: Data extraction info
CONCEPT	DESCRIPTOR	COMMENTS
STUDY CHARACTERISTICS	Country
	Rurality (use author's words to describe)	We will come back to summarise these. My experience is that rurality is usually poorly described. If we use the authors' words, we can't go wrong.
	Type of support worker (use author words to describe)	As above e.g. prosthetic technician
	Allied Health Field (if applicable - use author words to describe)	As above & as discussed on 27.7.20 it may be that an AHP is not mentioned but a skill set is. This reflects the NDIS price guide where AHPs are often not mentioned rather their input is e.g. assistive technology
	Description of the governance activity / intervention / model / framework (brief summary e.g. education / training / supervision / patient centred care / competency training, credentialling etc. )	Governance definitions can be found in worksheet next to this one. Key terms we may find are: competent, continuous education, accreditation, credentialling, evidence based practice, practice standards, risk management, misconduct, safety, quality, code of conduct, ethical service delivery
	Type of Evidence (use dropdown box)	Brief summary of approach e.g. qualitative; RCT; systematic review; case study; evaluation; other	ualit
	Study design (description of methods)	Please describe how the study was undertaken e.g. interviews with PWD, their carers and support staff undertaken etc.
EVIDENCE QUALITY	Appraisal tool used (use dropdown box)	Please use JBI or MMAT tools
	Appraisal comments (what is missing according to appraisal tool)	Please specify what is missing from the checklist in this space
	Quality rating (use dropdown box - low = most (3/4) of checlkist not adhered to; moderate = half of checklist adhered to; high = most (3/4) of checklist adhered to)	Low = most (3/4) of checlkist not adhered to; moderate = half of checklist adhered to; high = most (3/4) of checklist adhered to
DRIVERS	What have the authors described as the reason for undertaking this research / writing this article? What undertlying needs are the authors trying to address (e.g. client safety, access to care etc.)	A driver is the need or underlying the issue that the research is intending to address. Usually this is found in the background section & aims of the paper - there are usually multiple drivers. Please identify all of them from the paper. Just cut and paste from the paper. Drivers can be anything from macro level e.g. policy requires support staff to be trained in x,y,z to meso level e.g. organisa…
PHILOSOPHY	Describe the lens with which the article is written e.g. use the author's words to identify - does the article use a social model of disability lens; an ICF participation & inclusion lens; or does it usemedical / health / other lens?	This reflects the conversation we had regarding the issues with the current AHA guidelines and frameworks that are very health focussed. This "lens" should come out in the author's words. If you can please cut and paste some of the author words here that reflect the appraoch they have taken, we can come back and describe it / summarise these as a team later.
CONTEXT	Describe the context in which the governance intervention / model was administered (e.g. emerging economy; features of the model of care if appropriate etc.)	Please describe any context features related to the setting & model of care in which the activity is part of e.g. hub and spoke model in an emerging economy with very few professional staff (ratio of 1:100 support staff) setting where the governance activity (e.g. supervision) was undertaken e.g. remote/online...these items usually emerge as we go so it is hard to predict them.
	Identify the core components of the governance intervention/ activity / model in detail (e.g. 1:1 tele-supervision weekly between professional & assistamt, a one off training session on x,y,z topic, education etc.)	Please describe the actual activity itself and try to identify all the components that made up that activity/intervention/model e.g. frequency of training, mode of delivery, who delivered it etc.
INDICATORS FOR SUCCESS	What are the authors trying to achieve? How do they define whether they have achieved this? [this should reflect drivers]	This should be reflected in the aims of the study.
OUTCOMES MEASURED	What measures have they used to identify or measure impact? E.g. satisfaction, perceived improvement in skills/knowledge, perceptions of improved support, objective outcome measures for skill/knowledge acquisition, risk measures etc.
OUTCOMES / IMPACT ACHIEVED	Describe the impact of the activity /intervention / model	This is the findings (qual) or impact / outcomes
MECHANISMS	What facilitated the attainment of impact / desired outcomes? (e.g. frequency of training/supervision; content of training; mode of delivery of training (online/in person); personal qualities of support worker such as compassion etc.)	This is a bit nuanced. Some of this information will be identified by the authors in the dicussion however you may need to read between the lines a little bit here. Where it is NOT obvious, it is useful to cut and paste a statement from the paper and highlight it, then try and "code" or name the mechanism e.g. personality traits of support worker
	What prevented (barriers) attainment of impact/desired outcomes? (e.g. lack of frequency; lack of engagement; personal qualities etc.)	a/a
RELATIONSHIP / LOGIC MODEL REFLECTION	How well did the intervention / model / activity itself reflect the identified drivers/reasons for the study/intervention/model?	This is a reflection … sometimes it seems really obvious that the authors identified one need but their intervention/study/activity didn't actually address that need (similar to external validity) … ideally we should see that the drivers for the study are acurately reflected in the intervention / activity AND the outcomes measured or how they define success
	How well did the measures of success / impact reflect the reasons for the study (drivers)?	a/a
	Which contextual elements most strongly influenced the outcomes/impact?	This is a reflection … sometimes it seems really obvious that there were some parts of the context in which the intervention/activity was undertaken influenced the outcome more than others e.g. frequency of training/mode of delivery OR it could have been the setting e.g. all support staff were co-located in the same building
	What mechanisms do you think most strongly influenced the outcomes/impact?	a/a also a reflection … there will be some mechanisms (facilitors or barriers) that have clearly contributed to the outcomes observed
COMMENTS	Any other thoughts / comments

## Sheet: Governance terms&definition
GOVERNANCE	Term	Reference source
	Accountability	Braithwaite & Travaglia (2008) (2)
	Continuous improvement
	Qualified privilege
	Quality assurance
	Continuous education
	Ethics
	Performance
	Risk
	Critical incidents
	Credentialling
	Standards
	Accreditation
	clinical effectiveness
	evidence based practices
	clinical indicators
	audit
	patient centred care
	patient safety
	open disclosure
	patient consent
	complaints
	Person centred	National Disability Insurance Scheme (Quality Indicators) Guidelines 2018 (15)
	Informed choice
	Respect
	Privacy and dignity
	Governance
	Operational systems
	Risk
	Incident management
	Complaints management
	Feedback management
	Work health and safety
	Human resource management
	Competent
	Qualified
	Experience
	Expertise
	Financial management
	Information management
	Quality
	Continuous improvement
	Continuity of support
	Code of conduct	NDIS code of conduct (16)
	Safe
	Ethical service delivery
	Respect
	Privacy
	Competent
	Integrity
	Honesty
	Transparency
	Quality
	Saftety
	Misconduct
	Neglect
	Exploitation
	Violence
	abuse
	Practice standards	NDIS practice standards (30)
	Governance
	Operational management
	Risk management
	Quality management
	Information management
	Feedback and complaints management
	Incident management
	Human resource management
	Continuity of support

## Sheet: Dropdown lists
Type of evidence	Appraisal tool used	Quality
Mixed Methods	MMAT Mixed Methods Checklist	Low
Qualitative	JBI Qualitative Checklist	Moderate
Randomised Controlled Trial	JBI Randomised Controlled Trial Checklist	High
Quasi Experimental (non-randomized studies)	JBI Quasi Experimental (non-randomized studies) Checklist
Cross Sectional Study (Observational/Survey)	JBI Cross Sectional Study (Observational/Survey) Checklist
Case Control Study	JBI Case Control Study Checklist
Case Report	JBI Case Report Checklist
Case Series	JBI Case Series Checklist
Cohort	JBI Cohort Study Checklist
Economic Evaluation	JBI Economic Evaluation Checklist
Systematic Review	JBI Systematic Review Checklist
Literature Review
Narrative Review
Policy Review
Case Study
Guideline
Framework
Evaluation Report
Government Document
Commentary
Opinion
Other
